# Supplementary material for: Safe-by-redesign guidance for toxic industrial chemicals using explainable artificial intelligence: Introducing the DETOX-QSAR model
Source: Sci Rep. 2026 Apr 18;16:18072. doi: 10.1038/s41598-026-48176-0 (PMC13254317; doi:10.1038/s41598-026-48176-0)
Supplement: Supplementary file 3 — Supplementary Material 3 [file 41598_2026_48176_MOESM3_ESM.zip]

Archive with 12 entries (10 files):
- Supplementary File 1 #5/
- Supplementary File 1 #5/data/
- Supplementary File 1 #5/data/IndToxData.xlsx
- Supplementary File 1 #5/data/Topsis_toxic_input.xlsx
- Supplementary File 1 #5/data/Xdevelopment_feature.xlsx
- Supplementary File 1 #5/data/Xexternal_feature.xlsx
- Supplementary File 1 #5/Main.py
- Supplementary File 1 #5/Readme.md
- Supplementary File 1 #5/Readme.txt
- Supplementary File 1 #5/Requirements.txt
- Supplementary File 1 #5/Topsis.py
- Supplementary File 1 #5/ToxicGridDesign.py
