# Supplementary material for: Safe-by-redesign guidance for toxic industrial chemicals using explainable artificial intelligence: Introducing the DETOX-QSAR model
Source: Sci Rep. 2026 Apr 18;16:18072. doi: 10.1038/s41598-026-48176-0 (PMC13254317; doi:10.1038/s41598-026-48176-0)
Supplement: Supplementary file 3 — Supplementary Material 3 [file 41598_2026_48176_MOESM3_ESM.zip › Supplementary File 1 #5/data/IndToxData.xlsx]

## Sheet: IndToxData_NAME_FIXED
Name_CID	nAcid	ALogP	ALogp2	AMR	apol	naAromAtom	nAromBond	nAtom	nHeavyAtom	nH	nB	nC	nN	nO	nS	nP	nF	nCl	nBr	nI	nX	ATS0m	ATS1m	ATS2m	ATS3m	ATS4m	ATS5m	ATS6m	ATS7m	ATS8m	ATS0v	ATS1v	ATS2v	ATS3v	ATS4v	ATS5v	ATS6v	ATS7v	ATS8v	ATS0e	ATS1e	ATS2e	ATS3e	ATS4e	ATS5e	ATS6e	ATS7e	ATS8e	ATS0p
1,2-Dimethylhydrazine_1322	0	-0.6362	0.40475	17.9934	11.0543	0	0	12	4	8	0	2	2	0	0	0	0	0	0	0	0	689.049	633.553	479.739	260.305	78.7389	9.14458	0	0	0	1582.33	1747.69	1753.73	1392.37	874.922	279.754	0	0	0	89.232	87.0066	138.318	118.478	83.0166	60.4662	0	0	0	11.5547
Acetone cyanohydrin_6406	0	0.1685	0.0283923	22.5312	13.6096	0	0	13	6	7	0	4	1	1	0	0	0	0	0	0	0	1036.33	881.964	1268.37	838.942	114.074	0	0	0	0	2371.36	2664.72	3489.41	3084.61	1075.02	0	0	0	0	100.745	93.6031	151.628	192.804	158.729	0	0	0	0	16.1211
Acrolein_7847	0	0.4084	0.166791	16.366	8.74917	0	0	8	4	4	0	3	0	1	0	0	0	0	0	0	0	692.825	529.121	414.107	247.66	34.2861	0	0	0	0	1611.28	1608.71	1413.03	822.204	226.195	0	0	0	0	62.8471	53.5854	69.3522	61.0133	32.3793	0	0	0	0	10.7884
Acrylonitrile_7855	0	0.6355	0.40386	16.2707	8.38038	0	0	7	4	3	0	3	1	0	0	0	0	0	0	0	0	632.037	493.088	361.947	208.603	28.2381	0	0	0	0	1607.12	1512.25	1234.56	699.617	173.932	0	0	0	0	52.9786	45.2047	51.5002	44.7218	16.5577	0	0	0	0	10.9105
Allyl alcohol_7858	0	0.2588	0.0669774	17.424	10.0828	0	0	10	4	6	0	3	0	1	0	0	0	0	0	0	0	694.857	557.355	455.464	274.923	49.4414	2.03213	0	0	0	1673.44	1805.46	1755.6	1144.93	434.183	62.1675	0	0	0	76.284	70.1742	99.7771	95.404	59.6523	13.4369	0	0	0	11.6776
Allyl chlorocarbonate_18052	0	1.632	2.66342	27.2885	14.158	0	0	12	7	5	0	4	0	2	0	0	0	1	0	0	1	2350.78	1351.35	1977.92	1047.22	914.365	694.029	103.721	0	0	2786.24	2790.9	2941.24	2385.74	2005.69	1201.37	414.349	0	0	102.533	90.3132	138.947	116.201	117.007	52.2899	36.9567	0	0	19.4175
Allyl isothiocyanate_5971	0	0.7592	0.576385	30.105	14.374	0	0	11	6	5	0	4	1	0	1	0	0	0	0	0	0	1806.18	1070.61	1008.74	788.401	638.379	441.603	64.633	0	0	2689.58	2565.48	2473.62	2146.99	1611.66	868.41	272.397	0	0	82.6999	76.3306	105.997	102.29	81.5387	30.0197	15.3291	0	0	22.9987
Allylamine_7853	0	-0.0308	0.00094864	19.0815	11.0476	0	0	11	4	7	0	3	1	0	0	0	0	0	0	0	0	636.101	545.54	440.645	263.128	58.5487	4.06426	0	0	0	1731.45	1915.66	1929.6	1345.07	589.908	124.335	0	0	0	79.8524	75.9976	109.965	113.503	71.1037	26.8739	0	0	0	12.689
Ammonia_222	0	0	0	0	3.10038	0	0	4	1	3	0	0	1	0	0	0	0	0	0	0	0	199.244	42.3572	3.04819	0	0	0	0	0	0	336.565	260.899	93.2512	0	0	0	0	0	0	30.357	24.8365	20.1554	0	0	0	0	0	0	2.54384
Arsenic trichloride_24570	0	0.8988	0.807841	17.9763	10.85	0	0	4	4	0	0	0	0	0	0	0	0	3	0	0	3	9383.35	7967.91	3770.11	0	0	0	0	0	0	2215.32	1786.19	1511.91	0	0	0	0	0	0	44.1567	29.3568	36.2269	0	0	0	0	0	0	32.8333
Arsine_23969	0	0	0	0	6.31038	0	0	4	1	3	0	0	0	0	0	0	0	0	0	0	0	5616.29	226.563	3.04819	0	0	0	0	0	0	796.66	443.6	93.2512	0	0	0	0	0	0	28.0852	21.8972	20.1554	0	0	0	0	0	0	19.9099
Boron tribromide_25134	0	1.5102	2.2807	26.4018	12.18	0	0	4	4	0	1	0	0	0	0	0	0	0	3	0	3	19270.8	2591.29	19153.9	0	0	0	0	0	0	2989.22	2358.94	2110.23	0	0	0	0	0	0	36.2615	21.9697	31.0859	0	0	0	0	0	0	37.0884
Boron trichloride_25135	0	0.8988	0.807841	17.9763	9.57	0	0	4	4	0	1	0	0	0	0	0	0	3	0	0	3	3886.96	1149.64	3770.11	0	0	0	0	0	0	2390.9	1996.72	1511.91	0	0	0	0	0	0	41.4025	23.7169	36.2269	0	0	0	0	0	0	23.4381
Boron trifluoride_6356	0	0.3087	0.0952957	3.4719	4.701	0	0	4	4	0	1	0	0	0	0	0	3	0	0	0	3	1199.67	616.118	1082.82	0	0	0	0	0	0	1410.12	1183.46	531.132	0	0	0	0	0	0	53.1756	27.3	48	0	0	0	0	0	0	10.1116
Bromine chloride_61697	0	1.6331	2.66702	14.2147	5.23	0	0	2	2	0	0	0	0	0	0	0	0	1	1	0	2	7641.35	2832.6	0	0	0	0	0	0	0	1207.38	595.397	0	0	0	0	0	0	0	22.4376	11.186	0	0	0	0	0	0	0	14.0549
Bromine pentafluoride_24606	0	-0.705376	5.15202	28.8537	5.835	0	0	6	6	0	0	0	0	0	0	0	5	0	1	0	6	8189.35	7590.24	3609.39	0	0	0	0	0	0	1588.63	1764.47	1770.44	0	0	0	0	0	0	90.362	64.38	160	0	0	0	0	0	0	10.8537
Bromine trifluoride_24594	0	0.3087	0.0952957	3.4719	4.721	0	0	4	4	0	0	0	0	0	0	0	3	0	1	0	4	7467.47	4554.15	1082.82	0	0	0	0	0	0	1234.54	1058.68	531.132	0	0	0	0	0	0	58.362	38.628	48	0	0	0	0	0	0	10.2332
Bromine_24408	0	1.7776	3.15986	17.1982	6.1	0	0	2	2	0	0	0	0	0	0	0	0	0	2	0	2	12769.3	6384.65	0	0	0	0	0	0	0	1406.82	703.408	0	0	0	0	0	0	0	20.7239	10.362	0	0	0	0	0	0	0	18.605
Carbon disulfide_6348	0	1.6514	2.72712	22.3662	7.56	0	0	3	3	0	0	1	0	0	2	0	0	0	0	0	0	2199.95	770.145	1027.84	0	0	0	0	0	0	1617.07	1005.48	596.777	0	0	0	0	0	0	25.0282	16.2398	8.74385	0	0	0	0	0	0	19.6089
Carbon monoxide_281	0	0	0	0	2.562	0	0	2	2	0	0	1	0	1	0	0	0	0	0	0	0	400.232	192.164	0	0	0	0	0	0	0	639.908	302.73	0	0	0	0	0	0	0	20.8922	10.0339	0	0	0	0	0	0	0	3.4321
Carbonyl fluoride_9623	0	0.7925	0.628056	7.9452	3.676	0	0	4	4	0	0	1	0	1	0	0	2	0	0	0	2	1122.11	648.544	968.85	0	0	0	0	0	0	993.996	850.383	568.506	0	0	0	0	0	0	52.8922	32.0019	45.232	0	0	0	0	0	0	4.0526
Carbonyl sulfide_10039	0	0.7523	0.565955	14.3753	5.462	0	0	3	3	0	0	1	0	1	1	0	0	0	0	0	0	1428.08	577.237	512.928	0	0	0	0	0	0	1236.68	805.467	359.356	0	0	0	0	0	0	29.6361	18.1538	10.8049	0	0	0	0	0	0	11.8421
Chlorine pentafluoride_61654	0	-0.705376	5.15202	28.8537	4.965	0	0	6	6	0	0	0	0	0	0	0	5	1	0	0	6	3061.4	3367.47	3609.39	0	0	0	0	0	0	1389.19	1493.53	1770.44	0	0	0	0	0	0	92.0756	69.5	160	0	0	0	0	0	0	6.30365
Chlorine trifluoride_24637	0	-0.705376	5.15202	28.8537	3.851	0	0	4	4	0	0	0	0	0	0	0	3	1	0	0	4	2339.52	2020.48	1082.82	0	0	0	0	0	0	1035.1	896.117	531.132	0	0	0	0	0	0	60.0756	41.7	48	0	0	0	0	0	0	5.68315
Chlorine_24526	0	1.4886	2.21593	11.2312	4.36	0	0	2	2	0	0	0	0	0	0	0	0	2	0	0	2	2513.41	1256.7	0	0	0	0	0	0	0	1007.94	503.971	0	0	0	0	0	0	0	24.1513	12.0756	0	0	0	0	0	0	0	9.5048
Chloroacetaldehyde_33	0	0.3501	0.12257	16.4715	8.50238	0	0	7	4	3	0	2	0	1	0	0	0	1	0	0	1	1804.25	798.539	742.885	637.184	0	0	0	0	0	1660.65	1532.45	1472.35	681.59	0	0	0	0	0	60.6638	48.4696	75.1332	54.0841	0	0	0	0	0	12.3072
Chloroacetone_6571	0	0.2886	0.08329	20.948	11.596	0	0	10	5	5	0	3	0	1	0	0	0	1	0	0	1	1950.54	967.018	1090.45	1134.12	113.297	0	0	0	0	2146.33	2185.44	2439.31	1775.98	561.986	0	0	0	0	81.6412	70.2454	117.627	105.184	67.3324	0	0	0	0	15.9854
Chloroacetonitrile_7856	0	0.5772	0.33316	16.3762	8.13359	0	0	6	4	2	0	2	1	0	0	0	0	1	0	0	1	1743.46	762.506	690.725	524.786	0	0	0	0	0	1656.49	1436	1293.89	524.108	0	0	0	0	0	50.7952	40.0889	57.2812	27.6568	0	0	0	0	0	12.4294
Chloroacetyl chloride_6577	0	0.9046	0.818301	21.2554	10.0156	0	0	7	5	2	0	2	0	1	0	0	0	2	0	0	2	3059.93	1212.22	1707.61	1927.59	0	0	0	0	0	2133.53	1879.71	2067.83	1248.55	0	0	0	0	0	66.0209	50.8944	80.7844	61.73	0	0	0	0	0	16.615
Chlorosulfonic acid_24638	1	-0.0559	0.00312481	17.0557	8.15279	0	0	6	5	1	0	0	0	3	1	0	0	1	0	0	1	3053.47	2691.44	2501.71	67.9876	0	0	0	0	0	1781	1708.5	1776.07	289.188	0	0	0	0	0	67.5931	52.1614	85.8126	27.9495	0	0	0	0	0	15.5366
Crotonaldehyde_447466	0	0.6082	0.369907	22.2699	11.8428	0	0	11	5	6	0	4	0	1	0	0	0	0	0	0	0	839.121	697.599	596.724	430.278	260.784	51.4292	0	0	0	2096.96	2261.7	2242.92	1652.1	968.025	339.292	0	0	0	83.8246	75.3612	111.683	103.344	74.8494	48.5689	0	0	0	14.4665
Cyanogen chloride_10477	0	0.6205	0.38502	12.7919	5.04	0	0	3	3	0	0	1	1	0	0	0	0	1	0	0	1	1597.16	594.028	496.548	0	0	0	0	0	0	1170.8	783.006	350.176	0	0	0	0	0	0	29.8178	18.3131	11.0991	0	0	0	0	0	0	8.7513
Diborane_12544637	0	0	0	0	5.03038	0	0	4	1	3	1	0	0	0	0	0	0	0	0	0	0	119.904	32.6894	3.04819	0	0	0	0	0	0	972.243	495.884	93.2512	0	0	0	0	0	0	25.331	17.6904	20.1554	0	0	0	0	0	0	10.5147
Diketene_12661	0	0.2044	0.0417794	20.3158	11.3112	0	0	10	6	4	0	4	0	2	0	0	0	0	0	0	0	1093.06	1057.71	1195.66	481.618	220.442	32.254	0	0	0	2251.18	2637.69	2722.2	1677.27	656.538	164.027	0	0	0	83.7394	81.1937	114.677	102.872	51.143	18.9423	0	0	0	14.2205
Dimethyl sulfate_6497	0	-0.1558	0.0242736	22.7354	13.6288	0	0	13	7	6	0	2	0	4	1	0	0	0	0	0	0	2346.34	2508.68	2408.81	1346.88	434.55	72.6425	9.14458	0	0	2495.88	2731.3	2982.4	2633.57	1899.76	688.42	279.754	0	0	117.543	105.993	193.488	106.191	178.022	42.7058	60.4662	0	0	19.2283
Diphenylmethane-4.4'-diisocyanate_7570	0	-0.8134	0.66162	19.484	36.8719	12	12	29	19	10	0	15	2	2	0	0	0	0	0	0	0	3078.45	3198.05	4105.32	4053.57	3532.5	3155.14	2482.21	2124.71	1952.08	7583	8966.1	12115.6	13197.6	11715.7	9930.93	8118.69	6515.06	5266.29	227.399	231.894	350.766	450.163	476.275	409.022	324.77	268.024	219.198	49.986
Ethyl chloroformate_10928	0	1.2656	1.60174	22.4196	12.398	0	0	11	6	5	0	3	0	2	0	0	0	1	0	0	1	2206.51	1207.08	1823.58	840.91	757.996	155.582	0	0	0	2362.72	2367.38	2465.15	1850.26	1523.28	621.524	0	0	0	94.9929	82.7727	137.726	110.076	77.8859	55.4351	0	0	0	16.6286
Ethyl chlorothioformate_18056	0	1.8238	3.32625	28.8629	14.496	0	0	11	6	5	0	3	0	1	1	0	0	1	0	0	1	2978.39	1592.9	2875.19	889.478	757.996	155.582	0	0	0	2743.11	2767.4	3134.68	2012.81	1523.28	621.524	0	0	0	90.3851	78.9448	127.23	104.656	77.8859	55.4351	0	0	0	24.3954
Ethyl phosphonic dichloride_70596	0	0.2843	0.0808265	27.1988	15.646	0	0	11	6	5	0	2	0	1	0	1	0	2	0	0	2	4022.36	3268.41	3933.84	1318.69	262.783	0	0	0	0	2823.56	2956.12	3864.31	2486.49	997.008	0	0	0	0	92.5015	76.7039	148.995	143.957	82.4567	0	0	0	0	31.1258
Ethyl phosphonothioic dichloride_61246	0	1.1834	1.40044	35.1897	17.744	0	0	11	6	5	0	2	0	0	1	1	0	2	0	0	2	4794.23	3765.88	5265.48	1543.98	311.351	0	0	0	0	3203.95	3193.54	4500.68	2794.87	1159.56	0	0	0	0	87.8937	74.951	142.237	138.43	77.0368	0	0	0	0	38.8926
Ethylene dibromide_7839	0	1.8008	3.24288	26.6226	12.2872	0	0	8	4	4	0	2	0	0	0	0	0	0	2	0	2	13061.9	2112.15	2292.09	6710.89	0	0	0	0	0	2378.19	1974.08	2204.2	1419.21	0	0	0	0	0	62.6788	53.6898	92.9608	70.6104	0	0	0	0	0	25.9613
Ethylene oxide_6354	0	-0.1309	0.0171348	11.0435	6.98917	0	0	7	3	4	0	2	0	1	0	0	0	0	0	0	0	548.56	577.02	114.968	4.06426	0	0	0	0	0	1187.76	1487.92	849.168	124.335	0	0	0	0	0	55.3066	56.0788	79.7921	26.8739	0	0	0	0	0	7.99946
Ethyleneimine_9033	0	-0.3972	0.157768	12.7244	7.95397	0	0	8	3	5	0	2	1	0	0	0	0	0	0	0	0	489.805	543.288	131.151	8.12851	0	0	0	0	0	1245.77	1611.45	1098.45	248.67	0	0	0	0	0	58.875	61.8313	89.2581	53.7477	0	0	0	0	0	9.01086
Fluorine_24524	0	0.9594	0.920448	1.745	1.114	0	0	2	2	0	0	0	0	0	0	0	2	0	0	0	2	721.879	360.939	0	0	0	0	0	0	0	354.088	177.044	0	0	0	0	0	0	0	32	16	0	0	0	0	0	0	0	0.620498
Formaldehyde_712	0	-0.8841	0.781633	6.307	3.89559	0	0	4	2	2	0	1	0	1	0	0	0	0	0	0	0	402.264	216.378	33.27	0	0	0	0	0	0	702.075	532.203	195.111	0	0	0	0	0	0	34.3292	24.2691	25.6608	0	0	0	0	0	0	4.32133
Hexachlorocyclopentadiene_6478	0	3.4978	12.2346	54.007	21.88	0	0	11	11	0	0	5	0	0	0	0	0	6	0	0	6	8261.54	3276.06	7087.5	13906.4	8796.92	0	0	0	0	5141.41	4889.56	8165.51	9071.75	3527.8	0	0	0	0	110.156	94.9567	164.286	199.038	84.5294	0	0	0	0	42.4589
Hydrogen bromide_260	0	0	0	0	3.71679	0	0	2	1	1	0	0	0	0	0	0	0	0	1	0	1	6385.67	80.5432	0	0	0	0	0	0	0	734.492	147.867	0	0	0	0	0	0	0	17.0804	8.34365	0	0	0	0	0	0	0	9.74711
Hydrogen chloride_313	0	0	0	0	2.84679	0	0	2	1	1	0	0	0	0	0	0	0	1	0	0	1	1257.72	35.7336	0	0	0	0	0	0	0	535.055	125.161	0	0	0	0	0	0	0	18.7941	9.0072	0	0	0	0	0	0	0	5.19701
Hydrogen cyanide_768	0	0.5675	0.322056	7.0145	3.52679	0	0	3	2	1	0	1	1	0	0	0	0	0	0	0	0	341.476	180.345	14.1191	0	0	0	0	0	0	697.915	435.747	86.9662	0	0	0	0	0	0	24.4606	15.8884	8.27885	0	0	0	0	0	0	4.44351
Hydrogen fluoride_14917	0	0	0	0	1.22379	0	0	2	1	1	0	0	0	0	0	0	1	0	0	0	1	361.955	19.1504	0	0	0	0	0	0	0	208.128	74.1835	0	0	0	0	0	0	0	22.7185	10.368	0	0	0	0	0	0	0	0.754862
Hydrogen iodide_24841	0	0	0	0	6.01679	0	0	2	1	1	0	0	0	0	0	0	0	0	0	1	1	16105.8	127.92	0	0	0	0	0	0	0	1088.31	181.28	0	0	0	0	0	0	0	14.4357	7.20058	0	0	0	0	0	0	0	29.0671
Hydrogen selenide_533	0	-0.705376	5.15202	28.8537	3.77	0	0	1	1	0	0	0	0	0	0	0	0	0	0	0	0	6234.68	0	0	0	0	0	0	0	0	825.465	0	0	0	0	0	0	0	0	9.0842	0	0	0	0	0	0	0	0	14.2129
Hydrogen sulfide_402	0	0	0	0	4.23359	0	0	3	1	2	0	0	0	0	1	0	0	0	0	0	0	1029.88	64.633	1.01606	0	0	0	0	0	0	658.945	272.397	31.0837	0	0	0	0	0	0	22.1808	15.3291	6.71846	0	0	0	0	0	0	9.29923
Iron pentacarbonyl_26040	0	-0.8841	0.781633	6.307	3.89559	0	0	4	2	2	0	1	0	1	0	0	0	0	0	0	0	402.264	216.378	33.27	0	0	0	0	0	0	702.075	532.203	195.111	0	0	0	0	0	0	34.3292	24.2691	25.6608	0	0	0	0	0	0	4.32133
Isobutyl chloroformate_62365	0	1.4974	2.24221	31.4091	18.5851	0	0	17	8	9	0	5	0	2	0	0	0	1	0	0	1	2499.1	1544.04	2332.06	1388.73	1140.41	1360.41	311.164	0	0	3334.09	3673.36	4517.37	4189.64	3285.69	2425.05	1243.05	0	0	136.948	126.324	223.208	238.521	276.646	100.337	110.87	0	0	23.9848
Isopropyl chloroformate_7917	0	0.9651	0.931418	27.6244	15.4916	0	0	14	7	7	0	4	0	2	0	0	0	1	0	0	1	2352.81	1375.56	2182.23	1094.09	1369.56	311.164	0	0	0	2848.41	3020.37	3515.76	3093.5	2704.8	1243.05	0	0	0	115.97	104.548	180.619	181.618	160.803	110.87	0	0	0	20.3067
Isopropyl isocyanate_61277	0	-0.6947	0.482608	22.5434	13.6096	0	0	13	6	7	0	4	1	1	0	0	0	0	0	0	0	1036.33	901.918	966.175	656.253	482.242	96.762	0	0	0	2371.36	2594.94	2909.87	2661.22	1655.65	492.082	0	0	0	100.745	92.4798	149.824	164.922	132.711	56.827	0	0	0	16.1211
Methanesulfonyl chloride_31297	0	0.1627	0.0264713	20.4746	10.4444	0	0	8	5	3	0	1	0	2	1	0	0	1	0	0	1	2943.79	2583.78	2300.41	203.963	0	0	0	0	0	2050.3	2114.08	2446.16	867.565	0	0	0	0	0	75.2188	61.3581	111.506	83.8486	0	0	0	0	0	18.5715
Methyl bromide_6323	0	0.9911	0.982279	14.2958	6.81038	0	0	5	2	3	0	1	0	0	0	0	0	0	1	0	1	6531.96	996.048	244.678	0	0	0	0	0	0	1220.18	890.017	536.851	0	0	0	0	0	0	38.0579	30.1923	45.1863	0	0	0	0	0	0	13.4252
Methyl chloroformate_6586	0	1.0152	1.03063	18.1258	9.30438	0	0	8	5	3	0	2	0	2	0	0	0	1	0	0	1	2060.21	1038.6	1585.99	654.275	155.582	0	0	0	0	1877.04	1714.39	1639.67	1108.94	621.524	0	0	0	0	74.0155	60.9969	94.8564	40.9291	55.4351	0	0	0	0	12.9504
Methyl hydrazine_6061	0	-0.9136	0.834665	14.2808	7.96076	0	0	9	3	6	0	1	2	0	0	0	0	0	0	0	0	542.753	443.113	269.124	71.6517	6.09638	0	0	0	0	1096.65	1169.43	1081.88	645.79	186.502	0	0	0	0	68.2546	65.1618	92.4353	72.6641	40.3108	0	0	0	0	7.87658
Methyl isocyanate_12228	0	-0.8688	0.754813	12.858	7.42238	0	0	7	4	3	0	2	1	1	0	0	0	0	0	0	0	743.74	564.961	413.767	228.485	48.381	0	0	0	0	1399.99	1288.96	1007.12	646.939	246.041	0	0	0	0	58.7898	48.9282	64.2033	31.3868	28.4135	0	0	0	0	8.76484
Methyl mercaptan_878	0	0.6133	0.376137	14.3883	7.32717	0	0	6	2	4	0	1	0	0	1	0	0	0	0	0	0	1176.17	453.71	112.105	3.04819	0	0	0	0	0	1144.63	983.146	616.584	93.2512	0	0	0	0	0	43.1582	37.1374	50.2667	20.1554	0	0	0	0	0	12.9774
Methylchlorosilane_61244	0	0.9561	0.914127	11.3951	11.3204	0	0	6	3	3	0	1	0	0	0	0	0	1	0	0	1	2192.78	1369.26	513.767	107.201	0	0	0	0	0	2525.59	2013.4	1204.08	375.483	0	0	0	0	0	44.3426	34.6534	46.3228	27.0216	0	0	0	0	0	39.456
n-Butyl chloroformate_61140	0	0.3998	0.15984	28.8632	18.5851	0	0	17	8	9	0	5	0	2	0	0	0	1	0	0	1	2499.1	1544.04	2211	1278.3	1185.27	944.631	757.996	155.582	0	3334.09	3673.36	4292.25	3775.79	3183.34	2264.61	1523.28	621.524	0	136.948	126.324	223.185	235.986	210.058	147.033	77.8859	55.4351	0	23.9848
n-Butyl isocyanate_8110	0	-1.3721	1.88266	23.6888	16.7031	0	0	16	7	9	0	5	1	1	0	0	0	0	0	0	0	1182.63	1070.4	1016.86	824.571	660.069	441.35	260.739	48.381	0	2857.04	3247.93	3673.03	3341.98	2499.21	1567.15	810.967	246.041	0	121.722	114.256	192.461	222.796	178.853	115.899	50.3291	28.4135	0	19.7992
n-Octyl mercaptan_8144	0	-1.1541	1.33195	36.7721	28.9823	0	0	27	9	18	0	8	0	0	1	0	0	0	0	0	0	2200.25	1633.06	1688.66	1518.32	1321.57	1124.81	928.054	731.298	534.541	4544.42	5554.08	7069.17	6870.55	5863.75	4856.95	3850.16	2843.36	1836.56	190	189.568	349.406	461.201	398.316	335.431	272.546	209.661	146.776	38.7242
n-Propyl chloroformate_7998	0	0.6878	0.473069	25.9516	15.4916	0	0	14	7	7	0	4	0	2	0	0	0	1	0	0	1	2352.81	1375.56	2017.29	1081.55	944.631	757.996	155.582	0	0	2848.41	3020.37	3378.7	2768.99	2264.61	1523.28	621.524	0	0	115.97	104.548	180.455	173.101	147.033	77.8859	55.4351	0	0	20.3067
Nitric acid_944	0	0.5438	0.295718	6.1678	4.17279	0	0	5	4	1	0	0	1	3	0	0	0	0	0	0	0	965.116	688.421	782.023	32.254	0	0	0	0	0	923.57	770.387	736.139	164.027	0	0	0	0	0	56.9752	44.4838	48.334	18.9423	0	0	0	0	0	3.58422
Nitric oxide_145068	0	-0.1269	0.0161036	2.2429	2.56879	0	0	3	2	1	0	0	1	1	0	0	0	0	0	0	0	453.18	238.217	16.127	0	0	0	0	0	0	490.789	316.424	82.0136	0	0	0	0	0	0	30.2718	19.9497	9.47117	0	0	0	0	0	0	2.29782
Nitrogen dioxide_3032552	0	-2.1981	4.83164	7.7391	3.37079	0	0	4	3	1	0	0	1	2	0	0	0	0	0	0	0	709.148	464.323	270.087	16.127	0	0	0	0	0	707.179	540.929	303.357	82.0136	0	0	0	0	0	43.6235	32.8129	21.6306	9.47117	0	0	0	0	0	2.94102
Parathion_991	0	2.1659	4.69112	42.8706	38.5751	6	6	32	18	14	0	10	1	5	1	1	0	0	0	0	0	4920.12	4996.2	6324.34	6111.78	6067.02	4415.77	3485.77	3185.91	2946.34	7189.16	8357.41	11093.3	11792.4	12021.1	10924.5	9671.1	8622.51	6269.49	261.493	257.191	449.278	481.956	481.996	489.5	410.17	472.778	444.827	60.1265
Perchloromethyl mercaptan_11666	0	4.4339	19.6595	34.1218	13.38	0	0	6	6	0	0	1	0	0	1	0	0	4	0	0	4	6198.92	2798.97	7605.48	3770.11	0	0	0	0	0	3036.18	2437.14	3619.15	1511.91	0	0	0	0	0	64.5869	47.0225	76.596	36.2269	0	0	0	0	0	30.2085
Phosgene_6371	0	1.3661	1.86623	17.2152	6.922	0	0	4	4	0	0	1	0	1	0	0	0	2	0	0	2	2913.64	1043.74	2391.03	0	0	0	0	0	0	1647.85	1226.72	1164.44	0	0	0	0	0	0	45.0435	29.1186	37.4709	0	0	0	0	0	0	12.9369
Phosphine_24404	0	0	0	0	5.63038	0	0	4	1	3	0	0	0	0	0	1	0	0	0	0	0	962.422	93.6647	3.04819	0	0	0	0	0	0	690.028	408.596	93.2512	0	0	0	0	0	0	26.4806	19.5566	20.1554	0	0	0	0	0	0	14.5107
Phosphorus oxychloride_24813	0	1.2609	1.58987	25.367	10.972	0	0	5	5	0	0	0	0	1	0	1	0	3	0	0	3	4985.45	3789.61	5471.6	0	0	0	0	0	0	2325.08	2004.6	2502.62	0	0	0	0	0	0	55.9038	35.4087	74.3198	0	0	0	0	0	0	28.0773
Phosphorus pentafluoride_24295	0	0.994	0.988036	7.5065	6.415	0	0	6	6	0	0	0	0	0	0	1	5	0	0	0	5	2764.07	2942.26	3609.39	0	0	0	0	0	0	1482	1625.24	1770.44	0	0	0	0	0	0	86.3252	50.3	160	0	0	0	0	0	0	14.7281
Phosphorus trichloride_24387	0	0.1022	0.0104448	24.8123	10.17	0	0	4	4	0	0	0	0	0	0	1	0	3	0	0	3	4729.48	3294.06	3770.11	0	0	0	0	0	0	2108.69	1645.24	1511.91	0	0	0	0	0	0	42.5521	26.2189	36.2269	0	0	0	0	0	0	27.4341
sec-Butyl chloroformate_11829505	0	0.6771	0.458464	30.536	18.5851	0	0	17	8	9	0	5	0	2	0	0	0	1	0	0	1	2499.1	1544.04	2375.94	1455.79	1622.74	922.723	155.582	0	0	3334.09	3673.36	4429.31	4237.36	3948.04	2424.56	621.524	0	0	136.948	126.324	223.348	244.667	232.345	193.787	55.4351	0	0	23.9848
Selenium hexafluoride_24558	0	-0.705376	5.15202	28.8537	7.112	0	0	7	7	0	0	0	0	0	0	0	6	0	0	0	6	8400.32	9000.68	5414.09	0	0	0	0	0	0	1887.73	2293.72	2655.66	0	0	0	0	0	0	105.084	72.336	240	0	0	0	0	0	0	16.0744
Silicon tetrafluoride_24556	0	2.314	5.3546	6.0052	7.608	0	0	5	5	0	0	0	0	0	0	0	4	0	0	0	4	2232.52	2134.28	2165.64	0	0	0	0	0	0	2213.03	2064.65	1062.26	0	0	0	0	0	0	68.571	34.208	96	0	0	0	0	0	0	31.8219
Stibine_9359	0	-0.705376	5.15202	28.8537	6.6	0	0	1	1	0	0	0	0	0	0	0	0	0	0	0	0	14825.5	0	0	0	0	0	0	0	0	1340.85	0	0	0	0	0	0	0	0	6.04176	0	0	0	0	0	0	0	0	43.56
Sulfur dioxide_1119	0	-0.0466	0.00217156	2.8858	4.504	0	0	3	3	0	0	0	0	2	1	0	0	0	0	0	0	1539.78	1025.86	255.968	0	0	0	0	0	0	1029.56	718.713	216.391	0	0	0	0	0	0	35.4473	21.6098	13.3517	0	0	0	0	0	0	9.69641
Sulfur trioxide_24682	0	-0.0699	0.00488601	4.3287	5.306	0	0	4	4	0	0	0	0	3	1	0	0	0	0	0	0	1795.75	1538.78	767.904	0	0	0	0	0	0	1245.95	1078.07	649.172	0	0	0	0	0	0	48.799	32.4146	40.0551	0	0	0	0	0	0	10.3396
Sulfuric acid_1118	2	-0.6578	0.432701	13.1972	7.44159	0	0	7	5	2	0	0	0	4	1	0	0	0	0	0	0	2053.75	2083.97	1600.44	96.762	1.01606	0	0	0	0	1524.51	1601.45	1570.74	492.082	31.0837	0	0	0	0	75.5876	62.1618	95.4394	56.827	6.71846	0	0	0	0	11.872
Sulfuryl chloride_24648	0	0.546	0.298116	20.9142	8.864	0	0	5	5	0	0	0	0	2	1	0	0	2	0	0	2	4053.18	3298.91	3781.33	0	0	0	0	0	0	2037.5	1815.54	2041.3	0	0	0	0	0	0	59.5985	42.1609	76.2179	0	0	0	0	0	0	19.2012
Sulfuryl fluoride_17607	0	-0.0276	0.00076176	11.6442	5.618	0	0	5	5	0	0	0	0	2	1	0	2	0	0	0	2	2261.66	2244.03	1832.73	0	0	0	0	0	0	1383.65	1368.81	1176.36	0	0	0	0	0	0	67.4473	45.2658	87.8157	0	0	0	0	0	0	10.3169
Tellurium hexafluoride_24559	0	-0.705376	5.15202	28.8537	8.842	0	0	7	7	0	0	0	0	0	0	0	6	0	0	0	6	18447.4	14545.2	5414.09	0	0	0	0	0	0	2403.12	2923.36	2655.66	0	0	0	0	0	0	102.854	62.832	240	0	0	0	0	0	0	32.1115
tert-Butyl isocyanate_62412	0	0.3988	0.159041	26.942	16.7031	0	0	16	7	9	0	5	1	1	0	0	0	0	0	0	0	1182.63	1070.4	1423.98	969.955	712.889	145.143	0	0	0	2857.04	3247.93	4198.94	4421.23	2780.08	738.123	0	0	0	121.722	114.256	192.67	235.282	275.559	85.2405	0	0	0	19.7992
Tetraethyl lead_6511	0	-0.705376	5.15202	28.8537	34.2159	0	0	29	9	20	0	8	0	0	0	0	0	0	0	0	0	44106.3	10773.9	12749.6	4552.42	1616.4	509.012	54.8675	0	0	5201.84	6830.89	9715.19	10891.8	10171.3	6368.55	1678.52	0	0	199.942	197.679	367.762	493.812	633.544	739.964	362.797	0	0	80.3436
Tetraethyl pyrophosphate_7873	0	1.181	1.39476	60.6292	40.2899	0	0	37	17	20	0	8	0	7	0	2	0	0	0	0	0	4884.96	5552.25	6675.16	7235.05	7148.02	5298.33	4183.53	2098.07	1095.89	6718.1	8074.57	9863.52	10619.6	12041	12297.7	12320	10299.3	7340.38	300.806	286.169	559.924	530.218	588.812	628.248	667.285	761.823	543.295	62.0597
Tetramethyl lead_6394	0	-0.705376	5.15202	28.8537	21.8415	0	0	17	5	12	0	4	0	0	0	0	0	0	0	0	0	43521.1	10100	3384.07	435.855	54.8675	0	0	0	0	3259.1	4218.93	5223.99	4130.52	1678.52	0	0	0	0	116.032	110.576	197.124	256.235	362.797	0	0	0	0	65.6311
Titanium tetrachloride_24193	0	1.9424	3.77292	24.5452	23.32	0	0	5	5	0	0	0	0	0	0	0	0	4	0	0	4	7318.06	6787.54	7540.22	0	0	0	0	0	0	3564.24	3533.45	3023.83	0	0	0	0	0	0	49.4906	15.151	72.4537	0	0	0	0	0	0	232.17
Toluene 2,4-diisocyanate_11443	0	-0.6276	0.393882	20.3851	23.6448	6	6	19	13	6	0	9	2	2	0	0	0	0	0	0	0	2208.8	2139.77	2675.8	2724.66	2411.07	1920.53	1256.15	628.94	304.349	4917.56	5542.54	7104.01	7805.72	6802.83	4792.2	2697.11	1334.41	462.432	155.282	150.64	218.044	255.87	281.037	232.225	137.801	60.9257	41.7652	31.4742
Toluene 2,6-diisocyanate_7040	0	-0.6276	0.393882	20.3851	23.6448	6	6	19	13	6	0	9	2	2	0	0	0	0	0	0	0	2208.8	2139.77	2675.8	2867.69	2582.54	1989.86	1133.07	416.582	255.968	4917.56	5542.54	7104.01	7956.11	7279.26	5206.73	2466.73	769.486	216.391	155.282	150.64	218.044	255.963	286.141	254.048	161.11	39.0101	13.3517	31.4742
Trichloroacetyl chloride_6420	0	2.0503	4.20373	32.0168	13.042	0	0	7	7	0	0	2	0	1	0	0	0	4	0	0	4	5571.31	2039.59	6232.6	5471.6	0	0	0	0	0	3079.31	2574.23	3992.86	2502.62	0	0	0	0	0	76.7352	55.7438	97.1278	74.3198	0	0	0	0	0	25.2306
Trifluoroacetyl chloride_61106	0	1.4602	2.13218	17.5124	8.173	0	0	7	7	0	0	2	0	1	0	0	3	1	0	0	4	2884.02	1446.79	2952.51	2932.35	0	0	0	0	0	2098.53	2009.72	2447.57	1483.31	0	0	0	0	0	88.5084	60.0688	113.226	85.548	0	0	0	0	0	11.9042
Tungsten hexafluoride_522684	0	-0.705376	5.15202	28.8537	14.442	0	0	7	7	0	0	0	0	0	0	0	6	0	0	0	6	35962.8	20956	5414.09	0	0	0	0	0	0	2945.55	3464.57	2655.66	0	0	0	0	0	0	96.9604	23.52	240	0	0	0	0	0	0	125.071
1,2-Butanediol_11429	0	-1.1961	1.43066	22.0496	15.3119	0	0	16	6	10	0	4	0	2	0	0	0	0	0	0	0	1099.15	946.231	1075.87	1011.58	401.995	72.6808	3.04819	0	0	2437.69	2957.93	3648.26	3321.63	2052.99	733.782	93.2512	0	0	124.05	118.573	199.718	253.95	206.777	116.153	20.1554	0	0	16.8881
1-Docosanol_12620	0	-6.1574	37.9136	71.4075	70.1945	0	0	69	23	46	0	22	0	1	0	0	0	0	0	0	0	3476.52	3782.66	4175.3	4047.63	3850.87	3654.12	3457.36	3260.6	3063.85	10963.6	14441.7	19550.5	20657.3	19650.6	18643.8	17637	16630.2	15623.4	488.292	498.149	953.146	1347.12	1284.23	1221.35	1158.46	1095.58	1032.69	82.4512
Acetic acid_176	1	-0.2299	0.052854	12.6437	7.79117	0	0	8	4	4	0	2	0	2	0	0	0	0	0	0	0	804.529	581.04	691.773	124.996	3.04819	0	0	0	0	1404.15	1455.2	1374.05	688.832	93.2512	0	0	0	0	68.6583	58.4323	82.0454	73.4158	20.1554	0	0	0	0	8.64266
Adipic acid_196	2	-0.986	0.972196	29.3602	20.4359	0	0	20	10	10	0	6	0	4	0	0	0	0	0	0	0	1899.62	1619.09	2079.64	1544.41	1319.46	1122.71	925.95	1052.15	64.508	3717.5	4410.42	5527.36	5280.92	4234.43	3227.63	2220.84	1219.37	328.055	165.835	153.722	251.992	337.737	282.784	219.899	157.014	94.516	37.8847	23.7523
Alanine_5950	1	-1.0955	1.20012	20.6629	12.6516	0	0	13	6	7	0	3	1	2	0	0	0	0	0	0	0	1148.04	933.888	1236.08	1025.2	194.609	5.08032	0	0	0	2164.23	2488.4	3016.58	2644.63	1239.43	155.419	0	0	0	106.556	98.4189	150.595	187.193	157.137	33.5923	0	0	0	13.9754
alpha-Methylglucoside_64947	0	-2.1049	4.4306	40.6746	26.4671	0	0	27	13	14	0	7	0	6	0	0	0	0	0	0	0	2559.88	2444.21	3598.42	4649.83	3591.04	2147.32	966.156	169.487	7.11245	4698.14	6014.84	8835.05	10293.5	9072.31	6390.67	3609.42	1382.92	217.586	226.952	227.035	406.789	562.297	605.042	497.651	341.194	197.5	47.0292	29.6061
alpha-Tocopherol_14985	0	3.2935	10.8471	104.827	85.9836	6	6	81	31	50	0	29	0	2	0	0	0	0	0	0	0	4746.4	5369.53	7807.1	8911.78	8234.11	7180.28	6729.19	5790.84	5008.83	14269	18894.3	28250.1	34564.7	35408.5	32948.8	30924.6	29124.2	25192.1	581.302	607.012	1147.1	1605.13	1972.6	1958.62	1798.86	1755.19	1806.18	104.395
Ammonium lauryl sulfate_16700	0	-4.004	16.032	49.7187	43.8978	0	0	42	17	25	0	12	0	4	1	0	0	0	0	0	0	3808.29	4133.46	4146.98	3092.12	2992.13	2795.37	2598.61	2401.86	2205.1	7321.64	9267.26	12101.3	12095.8	11581.1	10574.3	9567.47	8560.67	7553.88	320.599	314.14	606.964	751.264	745.206	682.321	619.436	556.551	493.666	55.5649
Ascorbic acid_54670067	0	-1.7593	3.09514	36.4585	20.7063	0	0	20	12	8	0	6	0	6	0	0	0	0	0	0	0	2409.52	2179.4	3277.69	3766.16	2551.27	1779.62	697.464	52.4452	1.01606	4088.12	5023.69	7170.5	7160.89	5710.99	3704.25	1639.45	370.376	31.0837	179.101	174.295	277.206	372.67	359.024	253.611	160.171	55.2874	6.71846	24.1495
Bentonite_517273	0	-0.705376	5.15202	28.8537	25.1256	0	0	11	9	2	0	0	0	6	0	0	0	0	0	0	0	3782.61	2657.63	1496.92	863.355	255.968	0	0	0	0	4227.16	2840.72	1361.16	767.7	216.391	0	0	0	0	103.994	59.6187	49.7114	12.5259	13.3517	0	0	0	0	127.809
Benzenepropanol_31234	0	-0.6743	0.45468	15.0538	24.6435	6	6	22	10	12	0	9	0	1	0	0	0	0	0	0	0	1566.54	1639.85	1924.36	1671.22	1202.11	1023.03	704.185	293.082	32.2983	4401.05	5458.5	7204.65	6929.01	5314.25	4084.8	2765.94	1289.11	321.085	161.838	165.664	274.007	347.064	303.09	237.193	192.029	118.312	43.4627	31.0787
Benzenesulfonic acid_7371	1	-0.5415	0.293222	10.9194	19.8668	6	6	16	10	6	0	6	0	3	1	0	0	0	0	0	0	2667.43	2866.1	3133.51	2590.05	1788.27	733.849	62.5202	1.01606	0	3973.55	4777.61	6387.5	5915.27	4011.09	1890.28	422.945	31.0837	0	134.353	130.837	210.481	238.504	217.177	135.702	48.9681	6.71846	0	29.7407
Benzoic acid_243	1	-0.2398	0.057504	7.2193	17.9248	6	6	15	9	6	0	7	0	2	0	0	0	0	0	0	0	1527.88	1470.84	1927.59	1667.56	1090.46	489.221	46.3932	1.01606	0	3583.9	4225.77	5472.09	5026.43	3119.45	1402.06	340.931	31.0837	0	119.798	117.911	172.038	206.712	176.493	106.179	39.4969	6.71846	0	23.4764
Butyl D-glucoside_11107340	0	-2.7203	7.40003	51.412	35.7479	0	0	36	16	20	0	10	0	6	0	0	0	0	0	0	0	2998.77	2949.65	4223.43	5273.85	4373.92	3228.75	2458.65	1832.98	1262.55	6155.19	7973.81	11487.6	12960.4	11689.7	9694.78	8289.15	7095.56	5357.18	289.885	292.362	535.117	757.354	759.952	661.265	529.541	497.418	413.464	40.6405
Calcium acetate_6116	0	-0.9077	0.823919	10.3659	7.12438	0	0	7	4	3	0	2	0	2	0	0	0	0	0	0	0	803.512	564.913	679.665	96.762	0	0	0	0	0	1373.07	1373.19	1259.31	492.082	0	0	0	0	0	61.9399	48.9612	74.9278	56.827	0	0	0	0	0	8.19805
Calcium carbonate_10112	0	-1.1933	1.42396	4.9426	4.166	0	0	4	4	0	0	1	0	3	0	0	0	0	0	0	0	912.168	576.492	767.904	0	0	0	0	0	0	1072.69	908.189	649.172	0	0	0	0	0	0	47.5957	30.1017	40.0551	0	0	0	0	0	0	4.71851
Calcium formate_10997	0	-0.9865	0.973182	6.2939	4.03079	0	0	4	3	1	0	1	0	2	0	0	0	0	0	0	0	657.216	396.435	288.222	0	0	0	0	0	0	887.382	720.196	380.418	0	0	0	0	0	0	40.9624	27.1854	32.2941	0	0	0	0	0	0	4.51992
Caprylyl glycol_14231	0	-2.3481	5.51357	33.696	27.6863	0	0	28	10	18	0	8	0	2	0	0	0	0	0	0	0	1684.34	1620.14	1850.71	1798.61	1353.97	1124.96	927.185	730.428	368.725	4380.42	5569.89	7302.45	7348.82	6217.24	5046.42	4008.53	3001.74	1857.88	207.96	205.676	370.636	505.489	458.48	376.653	307.05	244.165	181.116	31.6006
Decanoic acid_2969	1	-2.1697	4.7076	38.0484	32.5399	0	0	32	12	20	0	10	0	2	0	0	0	0	0	0	0	1974.9	1928.87	2241.44	1896.78	1685.93	1489.18	1292.42	1095.66	898.906	5289.63	6679.12	8682.42	8708.56	7681.92	6675.12	5668.32	4661.52	3654.73	236.478	232.639	423.881	576.399	517.48	454.595	391.71	328.825	265.94	38.0677
delta-Tocopherol_92094	0	2.0095	4.03809	93.8225	79.7965	6	6	75	29	46	0	27	0	2	0	0	0	0	0	0	0	4453.81	5032.57	7199.73	7621.48	6949.99	6329.76	5852.42	5196.59	4590.93	13297.6	17588.3	26140.1	30893.8	30505.4	28680.5	27119.3	25315.5	22432.5	539.347	563.46	1062.39	1516.06	1781.65	1651.45	1608.56	1542.01	1519.17	97.0389
Dipropylene glycol_24752	0	-1.2566	1.57904	50.2545	34.6754	0	0	35	13	22	0	10	0	3	0	0	0	0	0	0	0	2232.9	2241.04	2692.97	2544.19	2091.38	2077.2	1730.92	1290.47	950.867	5568.18	6969.75	8964.11	9019.98	8154.85	7876.73	7266.88	5808.58	4629.6	263.267	261.894	484.602	601.9	556.034	486.496	493.968	476.241	316.023	39.6001
DL-Methionine_876	1	-0.7303	0.533338	35.8782	21.7387	0	0	20	9	11	0	5	1	2	1	0	0	0	0	0	0	2468.47	1896.73	2109.61	2005.35	1700.7	1542.26	524.617	114.965	3.04819	3732.38	4376.33	5453.72	5397.25	4517.43	3072.55	1731.66	793.321	93.2512	157.255	150.67	246.909	296.194	311.96	220.781	121.749	104.255	20.1554	29.7416
Docosanoic acid_8215	1	-5.6257	31.6485	72.9876	69.6629	0	0	68	24	44	0	22	0	2	0	0	0	0	0	0	0	3730.45	3950.61	4565.94	4257.87	4047.01	3850.26	3653.5	3456.74	3259.99	11117.8	14515	19645	20790.1	19763.5	18756.7	17749.9	16743.1	15736.3	488.207	493.948	936.636	1331.02	1272.1	1209.21	1146.33	1083.44	1020.56	82.2052
Ethanol_702	0	-0.1076	0.0115778	12.5551	8.32276	0	0	9	3	6	0	2	0	1	0	0	0	0	0	0	0	550.593	413.091	301.125	68.6166	3.04819	0	0	0	0	1249.93	1381.94	1279.51	609.447	93.2512	0	0	0	0	68.7435	62.6337	98.5559	89.2788	20.1554	0	0	0	0	8.88868
Ethylene glycol dipalmitate_69347	0	-7.4748	55.8726	118.605	107.056	0	0	104	38	66	0	34	0	4	0	0	0	0	0	0	0	5995.91	6424.24	7570.99	7432.54	7260.17	7195.09	6826.36	6881.51	6489.23	17316.7	22518	30399.6	32532.5	31701.5	30646.4	29477.6	28562.9	27543.4	753.203	763.723	1461.22	2031.05	1942.06	1912.69	1841.57	1765.16	1699.94	126.74
Fumaric acid_444972	2	-0.2252	0.050715	24.607	12.9152	0	0	12	8	4	0	4	0	4	0	0	0	0	0	0	0	1604.99	1257.92	1641.76	1059.13	859.41	1050.12	64.508	1.01606	0	2683.97	2874.97	3179.15	2616.55	1830.61	1157.2	328.055	31.0837	0	110.443	95.9347	124.626	139.692	105.692	81.0791	37.8847	6.71846	0	15.5069
Glucoheptanoic acid_61888	1	-3.3487	11.2138	44.2335	28.0711	0	0	29	15	14	0	7	0	8	0	0	0	0	0	0	0	3071.82	2600.54	3819.36	4987.98	4320.32	3425.88	2524.32	1622.76	688.406	5130.92	6340.19	9054.63	10615.3	9855.47	7916.35	5759.65	3602.95	1617.96	253.656	241.636	389.746	610.521	662.676	575.516	441.327	307.138	173.208	30.8925
Gluconolactone_7027	0	-2.229	4.96844	34.7788	22.0399	0	0	22	12	10	0	6	0	6	0	0	0	0	0	0	0	2411.55	2203.62	3358.37	4223.61	2967.1	1469.92	401.2	36.3182	1.01606	4150.28	5253.17	7793.48	8765.75	6719.57	3580.62	1268.63	288.362	31.0837	192.538	188.53	324.619	485.827	459.026	314.092	147.633	45.8162	6.71846	25.0388
Glycerol_753	0	-1.4081	1.98275	20.5161	13.0203	0	0	14	6	8	0	3	0	3	0	0	0	0	0	0	0	1208.82	973.937	1104.55	1099.03	419.359	38.3504	1.01606	0	0	2168.39	2574.95	3139.3	2727.97	1412.81	350.53	31.0837	0	0	116.424	109.184	172.528	221.005	170.541	59.2531	6.71846	0	0	13.8532
Glycine_750	1	-1.1915	1.41967	16.0034	9.55796	0	0	10	5	5	0	2	1	2	0	0	0	0	0	0	0	1001.74	765.409	899.34	569.216	80.6592	2.03213	0	0	0	1678.55	1835.41	1952.64	1337.53	477.188	62.1675	0	0	0	85.5784	76.6431	107.773	118.924	59.6004	13.4369	0	0	0	10.2973
Glycol distearate_61174	0	-8.6268	74.4217	130.252	119.431	0	0	116	42	74	0	38	0	4	0	0	0	0	0	0	0	6581.1	7098.15	8345.83	8219.56	8047.2	7982.12	7613.39	7668.53	7276.25	19259.4	25130	34053.8	36559.7	35728.7	34673.5	33504.8	32590.1	31570.6	837.113	850.826	1632.14	2282.59	2193.6	2164.23	2093.11	2016.7	1951.48	141.452
Hexanoic acid_8892	1	-1.0177	1.03571	26.402	20.1655	0	0	20	8	12	0	6	0	2	0	0	0	0	0	0	0	1389.71	1254.95	1466.61	1109.76	898.906	702.15	505.393	110.901	3.04819	3346.89	4067.16	5028.24	4681.37	3654.73	2647.93	1641.13	668.986	93.2512	152.568	145.535	252.963	324.86	265.94	203.056	140.171	77.3816	20.1554	23.3552
Hexyl D-glucoside_171355	0	-3.2963	10.8656	57.2352	41.935	0	0	42	18	24	0	12	0	6	0	0	0	0	0	0	0	3291.36	3286.6	4610.85	5667.37	4767.43	3666.15	2885.92	2375.22	2157.35	7126.56	9279.79	13314.7	14974	13703.3	11620.3	9949.21	8794.24	7919.97	331.84	335.914	620.576	883.123	885.721	787.175	661.713	589.303	507.932	47.9967
Isopropanol_3776	0	-0.4081	0.166546	17.7599	11.4163	0	0	12	4	8	0	3	0	1	0	0	0	0	0	0	0	696.889	581.569	659.779	200.731	15.241	0	0	0	0	1735.61	2034.93	2330.12	1627.56	466.256	0	0	0	0	89.721	84.4095	141.449	160.797	100.777	0	0	0	0	12.5668
Kaolin_56841936	0	-0.705376	5.15202	28.8537	34.2452	0	0	17	13	4	0	0	0	9	0	0	0	0	0	0	0	5341.32	4487.21	4354.1	4422.7	3563.3	2625.37	1751.88	863.355	255.968	6443.35	5287.32	5322.65	4959.27	3755.63	2676.69	1546.46	767.7	216.391	162.057	109.81	132.151	71.9253	114.143	40.6763	56.3447	12.5259	13.3517	161.209
L-Lactic acid_107689	1	-0.8059	0.649475	19.0054	11.6868	0	0	12	6	6	0	3	0	3	0	0	0	0	0	0	0	1206.79	945.703	1272.81	1069.73	161.314	4.06426	0	0	0	2106.23	2378.2	2829.25	2343.08	977.194	124.335	0	0	0	102.987	92.5955	140.478	173.178	119.232	26.8739	0	0	0	12.964
L-Leucine_6106	1	-0.3183	0.101315	33.4838	21.9323	0	0	22	9	13	0	6	1	2	0	0	0	0	0	0	0	1586.93	1439.32	1938.27	1825.04	1339.31	1031	230.947	6.09638	0	3621.29	4447.37	5982.35	6317.33	5140.66	3531.85	1617.73	186.502	0	169.488	163.746	278.807	378.335	411.827	267.666	215.229	40.3108	0	25.0098
Lauramidopropyl betaine_20280	0	-5.7642	33.226	77.3267	63.3841	0	0	62	24	38	0	19	2	3	0	0	0	0	0	0	0	3939.92	4067.7	5184.95	4972.41	5086.22	4322.79	3908.4	4031.33	3535.54	10363.8	13095.7	18330.4	20774.2	20226.6	17833.4	15612.5	14889.2	14240.6	459.03	459.924	871.277	1211.3	1320.19	1183.69	1013.66	904.227	856.668	74.234
Lauryl glucoside_10893439	0	-5.0243	25.2436	74.7048	60.4965	0	0	60	24	36	0	18	0	6	0	0	0	0	0	0	0	4169.14	4297.47	5773.1	6847.91	5947.97	4846.69	4066.46	3599.64	3371.65	10040.7	13197.7	18796	21014.8	19744.1	17661.1	15990	14747	13607.2	457.704	466.568	876.953	1260.43	1263.03	1164.48	1039.02	966.752	891.643	70.0655
Lignin_175586	0	-3.5238	12.4172	32.7137	55.8643	16	17	44	31	13	0	18	3	8	2	0	0	0	0	0	0	7301.98	7861.37	9842.77	10750.1	12232.2	13070.4	14222.9	12529.8	8750.49	11682	14348.8	20663.7	23347.7	24165	24087.6	23894.3	22631.7	18083.2	377.976	378.195	628.596	755.072	861.14	867.399	863.377	942.939	775.596	81.5758
Linoleic acid_5280450	1	-0.9485	0.899652	75.3662	54.6214	0	0	52	20	32	0	18	0	2	0	0	0	0	0	0	0	3141.2	3228.26	3690.19	3359.76	3147.89	2952.15	2754.38	2567.69	2385.08	9050.77	11444.1	14948.6	15409.9	14352.2	13376.4	12338.6	11384.3	10554.4	377.424	378.374	681.903	928.479	862.841	806.675	737.071	667.867	625.537	65.7142
Magnesium acetate_8896	0	-0.9077	0.823919	10.3659	7.12438	0	0	7	4	3	0	2	0	2	0	0	0	0	0	0	0	803.512	564.913	679.665	96.762	0	0	0	0	0	1373.07	1373.19	1259.31	492.082	0	0	0	0	0	61.9399	48.9612	74.9278	56.827	0	0	0	0	0	8.19805
Magnesium oxide_14792	0	-0.0233	0.00054289	1.4429	11.402	0	0	2	2	0	0	0	0	1	0	0	0	0	0	0	0	846.701	388.856	0	0	0	0	0	0	0	686.776	319.041	0	0	0	0	0	0	0	15.0888	4.81597	0	0	0	0	0	0	0	113.003
Maltodextrin_62698	0	-6.0072	36.0865	100.75	65.8494	0	0	66	34	32	0	18	0	16	0	0	0	0	0	0	0	6724.76	6631.05	10484.6	14072	12788.2	12075.4	12235.4	12148.8	10636.1	12080.2	16021.7	24949	30637.2	30516.7	29592.2	30091.2	29933.7	25720.5	564.348	577.472	1060	1623.94	1754.47	1736.02	1692.68	1759.6	1748.48	74.7191
Methyl laurate_8139	0	-2.4947	6.22353	48.6407	41.8206	0	0	41	15	26	0	13	0	2	0	0	0	0	0	0	0	2413.79	2478.18	2812.44	2634.81	2318.49	2079.45	1882.69	1685.93	1489.18	6746.68	8550.03	11157.6	11595.9	10761.9	9695.52	8688.72	7681.92	6675.12	299.41	298.106	558.332	724.508	694.237	643.25	580.365	517.48	454.595	49.102
Nitrogen_947	0	0	0	0	2.2	0	0	2	2	0	0	0	2	0	0	0	0	0	0	0	0	392.392	196.196	0	0	0	0	0	0	0	486.628	243.314	0	0	0	0	0	0	0	20.4033	10.2016	0	0	0	0	0	0	0	2.42
Octanoic acid_379	1	-1.5937	2.53988	32.2252	26.3527	0	0	26	10	16	0	8	0	2	0	0	0	0	0	0	0	1682.31	1591.91	1854.02	1503.27	1292.42	1095.66	898.906	702.15	505.393	4318.26	5373.14	6855.33	6694.97	5668.32	4661.52	3654.73	2647.93	1641.13	194.523	189.087	338.422	450.629	391.71	328.825	265.94	203.056	140.171	30.7114
Palmitoleic acid_445638	1	-1.7667	3.12123	63.0938	49.7678	0	0	48	18	30	0	16	0	2	0	0	0	0	0	0	0	2850.64	2915.52	3353.23	3021.78	2809.92	2613.16	2416.4	2219.65	2033.98	8141.56	10367.6	13642.6	14072.8	13015.1	12008.3	11001.5	9994.7	9071.55	348.906	349.058	638.351	878.209	812.571	749.686	686.801	623.917	561.431	59.2472
Pentanedioic acid_743	2	-0.698	0.487204	26.4486	17.3423	0	0	17	9	8	0	5	0	4	0	0	0	0	0	0	0	1753.32	1450.61	1885.93	1347.65	1122.71	925.95	1052.15	64.508	1.01606	3231.82	3757.43	4613.81	4274.12	3227.63	2220.84	1219.37	328.055	31.0837	144.857	131.946	209.263	274.852	219.899	157.014	94.516	37.8847	6.71846	20.0742
Pentaric acid_109475	2	-2.2251	4.95107	32.1759	19.7483	0	0	20	12	8	0	5	0	7	0	0	0	0	0	0	0	2521.23	2039.16	3047.93	3673.28	2939.09	2042.61	1149.93	66.5401	1.01606	3880.99	4567.45	6238.77	6919.61	5769.55	3768.26	1742.54	390.222	31.0837	184.912	169.108	256.371	389.178	390.011	289.415	158.061	51.3216	6.71846	22.0038
Pentylene glycol_8105	0	-1.7614	3.10253	23.2884	18.4055	0	0	19	7	12	0	5	0	2	0	0	0	0	0	0	0	1245.45	1114.71	1104.64	927.185	730.428	533.671	352.819	36.3182	1.01606	2923.37	3610.92	4424.74	4008.53	3001.74	1994.94	1022.59	288.362	31.0837	145.028	140.348	242.284	307.05	244.165	181.28	119.219	45.8162	6.71846	20.5663
Perlite_133082075	0	-0.0466	0.00217156	2.8858	6.984	0	0	3	3	0	0	0	0	2	0	0	0	0	0	0	0	1300.7	898.664	255.968	0	0	0	0	0	0	1937.63	1141.29	216.391	0	0	0	0	0	0	31.2745	15.6245	13.3517	0	0	0	0	0	0	31.8673
Poloxalene_24751	0	-0.1416	0.0200506	15.6279	10.0828	0	0	10	4	6	0	3	0	1	0	0	0	0	0	0	0	694.857	745.499	473.623	113.997	6.09638	0	0	0	0	1673.44	2140.91	1899.78	975.143	186.502	0	0	0	0	76.284	77.8546	122.685	97.594	40.3108	0	0	0	0	11.6776
Polymaleic acid_11848	2	0.11	0.0121	33.1468	20.4359	0	0	20	10	10	0	6	0	4	0	0	0	0	0	0	0	1899.62	1619.09	2321.77	2436.17	1997.19	1283.1	70.6044	1.01606	0	3717.5	4410.42	5977.62	6890.83	5818.51	2837.1	514.557	31.0837	0	165.835	153.722	252.04	342.407	399.44	309.745	78.1955	6.71846	0	23.7523
Polypropylene_168413	0	0.0398	0.00158404	21.4016	10.7796	0	0	9	7	2	0	4	0	3	0	0	0	0	0	0	0	1346.99	1225.66	1761.81	858.394	288.222	0	0	0	0	2405.41	2710.94	3373.2	1799.53	380.418	0	0	0	0	83.6541	76.9923	117.931	98.9739	32.2941	0	0	0	0	13.9744
Potassium bicarbonate_516893	1	-0.5155	0.26574	7.2204	4.83279	0	0	5	4	1	0	1	0	3	0	0	0	0	0	0	0	913.184	592.619	780.011	32.254	0	0	0	0	0	1103.77	990.202	763.909	164.027	0	0	0	0	0	54.3141	39.5728	47.1728	18.9423	0	0	0	0	0	5.16312
Potassium palmitate_23676743	0	-4.5755	20.9352	53.2402	50.4346	0	0	49	18	31	0	16	0	2	0	0	0	0	0	0	0	2851.66	2923.61	3391.58	3049.09	2852.33	2655.58	2458.82	2262.06	2065.31	8172.65	10515	14049	14552.6	13545.8	12539	11532.2	10525.4	9518.61	355.624	353.822	673.141	937.12	874.235	811.35	748.465	685.58	622.695	59.6918
Potassium sulfate_24507	0	-2.0134	4.05378	8.6416	6.108	0	0	5	5	0	0	0	0	4	1	0	0	0	0	0	0	2051.72	2051.71	1535.81	0	0	0	0	0	0	1462.34	1437.43	1298.34	0	0	0	0	0	0	62.1507	43.2195	80.1103	0	0	0	0	0	0	10.9828
Potassium xylene sulfonate_20739156	0	0.0647	0.00418609	19.6458	25.3871	6	6	21	12	9	0	8	0	3	1	0	0	0	0	0	0	2959.01	3186.93	3708.56	3605.63	2973.29	1367.97	685.634	145.143	0	4913.84	6001.57	8361.35	8865.96	7686.25	4350.29	1689.79	738.123	0	169.589	164.917	287.524	301.2	375.967	319.848	133.717	85.2405	0	36.6523
Propyl acetate_7997	0	-0.3063	0.0938197	25.2386	17.0719	0	0	17	7	10	0	5	0	2	0	0	0	0	0	0	0	1243.42	1130.36	1306.66	896.782	652.173	471.635	127.12	9.14458	0	2861.2	3326.11	3761.15	3222.6	2549.49	1994.67	1120.96	279.754	0	131.591	123.9	216.636	227.926	162.605	133.769	111.43	60.4662	0	19.677
Propylene glycol n-butyl ether_21210	0	-1.115	1.24323	34.6266	24.5927	0	0	25	9	16	0	7	0	2	0	0	0	0	0	0	0	1538.04	1495.55	1690.76	1464.57	1084.57	875.176	696.67	506.01	144.307	3894.74	4828.84	6035.36	5664.92	4522.02	3847.93	3355.28	2534.98	1391.12	186.982	184.04	334.308	408.532	352.89	253.162	237.763	215.188	152.14	27.9225
Rhamnopyranosyl-3-hydroxydecanoyl-3-hydroxydecanoate_162246	1	-5.4227	29.4057	109.742	84.9841	0	0	83	35	48	0	26	0	9	0	0	0	0	0	0	0	6103.35	6221.26	8690.1	9708.5	9866.43	9108.76	9964.51	10029	10528.9	14451	18750.1	26618.6	30428.7	30727.8	30760	31707.9	32679.7	33099	638.705	644.899	1208.04	1742.71	1779.43	1776.74	1766.75	1841.19	1909.76	99.6417
Silanamine_10290728	0	-0.705376	5.15202	28.8537	7.81359	0	0	4	2	2	0	0	1	0	0	0	0	0	0	0	0	986.995	421.625	57.6354	0	0	0	0	0	0	1810.33	779.037	463.641	0	0	0	0	0	0	28.2096	23.3865	17.8019	0	0	0	0	0	0	32.6801
Sodium (Z)-hexadec-9-enoate_23688479	0	-2.4445	5.97558	60.816	49.101	0	0	47	18	29	0	16	0	2	0	0	0	0	0	0	0	2849.63	2899.4	3341.12	2993.55	2795.78	2599.02	2402.26	2205.51	2019.84	8110.48	10285.6	13527.9	13876.1	12838.2	11831.4	10824.6	9817.79	8894.65	342.187	339.587	631.233	861.62	792.017	729.132	666.247	603.362	540.876	58.8026
Calcium acetate_6116	0	-0.9077	0.823919	10.3659	7.12438	0	0	7	4	3	0	2	0	2	0	0	0	0	0	0	0	803.512	564.913	679.665	96.762	0	0	0	0	0	1373.07	1373.19	1259.31	492.082	0	0	0	0	0	61.9399	48.9612	74.9278	56.827	0	0	0	0	0	8.19805
Sodium acetate_517045	0	-0.9077	0.823919	10.3659	7.12438	0	0	7	4	3	0	2	0	2	0	0	0	0	0	0	0	803.512	564.913	679.665	96.762	0	0	0	0	0	1373.07	1373.19	1259.31	492.082	0	0	0	0	0	61.9399	48.9612	74.9278	56.827	0	0	0	0	0	8.19805
Sodium bisulfate_516919	1	-1.3356	1.78383	10.9194	6.77479	0	0	6	5	1	0	0	0	4	1	0	0	0	0	0	0	2052.73	2067.84	1568.12	48.381	0	0	0	0	0	1493.42	1519.44	1434.54	246.041	0	0	0	0	0	68.8692	52.6907	87.7748	28.4135	0	0	0	0	0	11.4274
Sodium citrate_6224	0	-3.4284	11.7539	28.7905	19.508	0	0	18	13	5	0	6	0	7	0	0	0	0	0	0	0	2662.44	2131.02	3329.7	3337.33	3716.14	3009.92	1023.87	0	0	4211.26	4777.65	6586.12	7400.41	6679.06	3926.21	865.563	0	0	172.297	145.881	245.558	349.152	372.519	260.603	53.4069	0	0	23.4589
Sodium decanoate_4457968	0	-2.8475	8.10826	35.7706	31.8731	0	0	31	12	19	0	10	0	2	0	0	0	0	0	0	0	1973.88	1912.74	2229.33	1868.55	1671.79	1475.04	1278.28	1081.52	884.767	5258.54	6597.11	8567.69	8511.81	7505.02	6498.22	5491.42	4484.62	3477.82	229.759	223.167	416.764	559.81	496.926	434.041	371.156	308.271	245.386	37.6231
Calcium formate_10997	0	-0.9865	0.973182	6.2939	4.03079	0	0	4	3	1	0	1	0	2	0	0	0	0	0	0	0	657.216	396.435	288.222	0	0	0	0	0	0	887.382	720.196	380.418	0	0	0	0	0	0	40.9624	27.1854	32.2941	0	0	0	0	0	0	4.51992
Sodium myristate_23693095	0	-3.9995	15.996	47.417	44.2474	0	0	43	16	27	0	14	0	2	0	0	0	0	0	0	0	2559.07	2586.65	3004.17	2655.58	2458.82	2262.06	2065.31	1868.55	1671.79	7201.28	9209.07	12221.9	12539	11532.2	10525.4	9518.61	8511.81	7505.02	313.669	310.271	587.682	811.35	748.465	685.58	622.695	559.81	496.926	52.3356
Sodium sulfate_24436	0	-2.0134	4.05378	8.6416	6.108	0	0	5	5	0	0	0	0	4	1	0	0	0	0	0	0	2051.72	2051.71	1535.81	0	0	0	0	0	0	1462.34	1437.43	1298.34	0	0	0	0	0	0	62.1507	43.2195	80.1103	0	0	0	0	0	0	10.9828
Sodium sulfite_24437	0	-2.1094	4.44957	9.1652	5.306	0	0	4	4	0	0	0	0	3	1	0	0	0	0	0	0	1795.75	1538.78	767.904	0	0	0	0	0	0	1245.95	1078.07	649.172	0	0	0	0	0	0	48.799	32.4146	40.0551	0	0	0	0	0	0	10.3396
Sodium toluenesulfonate_3720192	0	-0.5773	0.333275	14.1437	22.2936	6	6	18	11	7	0	7	0	3	1	0	0	0	0	0	0	2812.71	3018.45	3404.88	2904.83	1997.13	1102.78	673.441	145.143	0	4428.15	5348.58	7306.33	7109.79	5132.62	2495.89	1316.78	738.123	0	148.612	143.142	245.17	256.794	287.179	170.149	53.0953	85.2405	0	32.9742
Sorbitan monolaurate_16218599	0	-4.3104	18.5795	75.2729	59.163	0	0	58	24	34	0	18	0	6	0	0	0	0	0	0	0	4167.11	4269.24	5716.63	6066.31	5123.82	4785.15	4188.19	4077.47	3620.41	9978.5	13001	18402.5	19548.5	17948.2	16252.6	14756.1	14033.5	13291.9	444.267	449.979	843.776	1190.59	1137.37	1028.07	942.842	825.123	808.925	69.1763
Sorbitan monostearate_16218600	0	-6.0384	36.4623	92.7425	77.7245	0	0	76	30	46	0	24	0	6	0	0	0	0	0	0	0	5044.89	5280.11	6878.88	7246.85	6304.36	5965.69	5368.73	5258.01	4800.96	12892.6	16918.9	23883.8	25589.3	23989	22293.3	20796.9	20074.3	19332.7	570.132	580.634	1100.15	1567.9	1514.68	1405.38	1320.15	1202.43	1186.23	91.245
Sorbitol_5780	0	-2.9402	8.64478	38.4036	24.7071	0	0	26	12	14	0	6	0	6	0	0	0	0	0	0	0	2415.62	2067.92	2847.67	3700.85	2999.93	2104.46	1202.9	422.407	38.3504	4274.62	5343.94	7504.9	8519.49	7564.54	5594.34	3437.64	1506.06	350.53	219.412	211.674	347.825	526.435	552.929	459.051	324.862	190.696	59.2531	26.8172
Squalane_8089	0	2.5074	6.28705	124.664	94.1412	0	0	92	30	62	0	30	0	0	0	0	0	0	0	0	0	4390.92	4934.3	6228.97	6280.81	6005.83	5790.78	6078.29	5542.39	4928.41	14632.7	19395.7	27805	32157	31824.9	30258.6	30152.3	30027.5	27405	642.76	659.968	1279.59	1835.68	2130.81	1946.99	1884.2	1830.78	1997.76	111.233
Stearic acid_5281	1	-4.4737	20.014	61.3412	57.2885	0	0	56	20	36	0	18	0	2	0	0	0	0	0	0	0	3145.27	3276.69	3791.11	3470.84	3259.99	3063.23	2866.47	2669.72	2472.96	9175.1	11903	15990.8	16763	15736.3	14729.5	13722.7	12715.9	11709.1	404.297	406.845	765.718	1079.48	1020.56	957.674	894.789	831.905	769.02	67.4927
Sucrose_5988	0	-4.3105	18.5804	68.7741	44.6114	0	0	45	23	22	0	12	0	11	0	0	0	0	0	0	0	4569.17	4431.45	7114.67	9413.87	8120.24	7276.77	6578.02	5961.16	4399.06	8146.34	10735.8	16705.1	19942.5	19284.9	17534.1	16403.9	15034	11540.9	385.161	391.296	709.063	1074.15	1134.17	1102.75	988.23	935.875	865.772	50.3235
Sulfamic acid_5987	1	-1.0528	1.10839	13.4194	8.40638	0	0	8	5	3	0	0	1	3	1	0	0	0	0	0	0	1994.99	2032.21	1538.16	143.135	2.03213	0	0	0	0	1582.51	1715.07	1777.23	743.075	62.1675	0	0	0	0	79.156	67.8882	104.78	84.0482	13.4369	0	0	0	0	12.8835
Tetradecanoic acid_11005	1	-3.3217	11.0337	49.6948	44.9142	0	0	44	16	28	0	14	0	2	0	0	0	0	0	0	0	2560.08	2602.78	3016.27	2683.81	2472.96	2276.2	2079.45	1882.69	1685.93	7232.36	9291.08	12336.6	12735.8	11709.1	10702.3	9695.52	8688.72	7681.92	320.388	319.742	594.799	827.939	769.02	706.135	643.25	580.365	517.48	52.7802
Tocopherol acetate_86472	0	3.6726	13.488	113.978	91.6392	6	6	86	34	52	0	31	0	3	0	0	0	0	0	0	0	5292.93	5918.31	8618.92	9609.29	9471.91	9061.65	8416.81	6998.17	5765.98	15394.6	20185.5	29818.2	36400.6	38440.4	37970.5	36608.4	33421.5	27985.9	623.171	646.502	1222.45	1680.38	2030.79	2075.28	2039.51	2065.31	2008.32	111.505
Triethylene glycol_8172	0	-1.1592	1.34374	36.6406	23.1031	0	0	24	10	14	0	6	0	4	0	0	0	0	0	0	0	1903.68	1763.32	1810.63	1675.81	1295.34	1179.26	1014.32	665.831	529.607	3841.84	4627.79	5440.39	4972.11	4430.77	3935.25	2997.35	2359.57	1870.6	192.708	187.179	328.896	362.543	268.663	302.117	240.881	157.239	154.406	25.5308
Undecyl-D-glucoside_113495	0	-4.7363	22.4325	71.7932	57.403	0	0	57	23	34	0	17	0	6	0	0	0	0	0	0	0	4022.84	4128.99	5579.39	6651.15	5751.22	4649.93	3869.71	3402.89	3174.89	9554.98	12544.7	17882.5	20008	18737.3	16654.3	14983.2	13740.2	12600.4	436.727	444.792	834.224	1197.55	1200.15	1101.6	976.138	903.867	828.758	66.3874
Urea_1176	0	-0.6277	0.394007	9.9426	7.42917	0	0	8	4	4	0	1	2	1	0	0	0	0	0	0	0	796.688	585.116	694.853	120.984	4.06426	0	0	0	0	1250.87	1292.61	1223.34	675.919	124.335	0	0	0	0	68.1694	60.6907	75.4508	71.0001	26.8739	0	0	0	0	7.63056
Vanillin_1183	0	-0.7045	0.49632	16.1743	21.8203	6	6	19	11	8	0	8	0	3	0	0	0	0	0	0	0	1930.15	1879.38	2423.61	2633.68	1868.21	1153.77	579.319	71.6204	0	4285.98	5060.71	6664.5	6913.55	5424.39	3525.92	1820.27	545.641	0	154.127	152.214	233.015	258.764	273.29	223.533	137.226	84.9139	0	27.7977
Xanthan gum_47932	0	-2.091	4.37228	22.0523	25.8855	6	6	24	12	12	0	8	2	2	0	0	0	0	0	0	0	2070.63	2080.17	2701.64	2738.86	1998.24	1533.33	1159.09	549.054	296.786	4680.55	5747.86	7633.02	7715.53	6434.89	5318.09	3873.6	2180.87	996.27	188.052	192.837	299.525	365.638	339.241	296.229	285.928	184.698	103.329	31.353
1,6-Hexanediol_12374	0	-2.0494	4.20004	26.2	21.4991	0	0	22	8	14	0	6	0	2	0	0	0	0	0	0	0	1391.75	1283.19	1298.34	1123.94	927.185	730.428	533.671	352.819	36.3182	3409.06	4263.91	5338.29	5015.33	4008.53	3001.74	1994.94	1022.59	288.362	166.005	162.124	285.013	369.935	307.05	244.165	181.28	119.219	45.8162	24.2444
1-Propanaminium, N-(carboxymethyl)-N,N-dimethyl-3-[(1-oxohexadecyl)amino]-, inner salt_72096	0	-6.9162	47.8338	88.9731	75.7585	0	0	74	28	46	0	23	2	3	0	0	0	0	0	0	0	4525.11	4741.61	5959.79	5759.44	5873.25	5109.82	4695.43	4818.35	4322.57	12306.5	15707.7	21984.6	24801.4	24253.8	21860.6	19639.7	18916.4	18267.7	542.94	547.028	1042.2	1462.84	1571.73	1435.23	1265.2	1155.77	1108.21	88.9465
2,3-Butanediol_262	0	-0.9188	0.844193	23.7224	15.3119	0	0	16	6	10	0	4	0	2	0	0	0	0	0	0	0	1099.15	946.231	1240.82	1068.01	240.098	16.257	0	0	0	2437.69	2957.93	3785.32	3558.07	2009.17	497.34	0	0	0	124.05	118.573	199.881	262.607	226.769	107.495	0	0	0	16.8881
2-Propenoic acid, 2-methyl-, polymer with butyl 2-propenoate_103119554_Version_1	0	-1.7545	3.07827	29.3968	16.2084	0	0	14	11	3	0	5	2	4	0	0	0	0	0	0	0	2140.63	1914.75	2855.36	2539.86	2097.33	1516.43	32.254	0	0	3563.03	4054.18	5401.79	5322.73	3651.48	1603.24	164.027	0	0	131.668	121.515	187.848	223.179	183.423	102.809	18.9423	0	0	20.2712
2-Propenoic acid, telomer with sodium sulfite (11), potassium salt_174824	1	0.361	0.130321	17.2914	9.55117	0	0	9	5	4	0	3	0	2	0	0	0	0	0	0	0	948.793	725.304	846.112	471.062	77.6311	2.03213	0	0	0	1827.67	1878.72	1850.13	1257.88	473.875	62.1675	0	0	0	76.1988	65.9729	83.2666	83.2711	51.7208	13.4369	0	0	0	11.4316
Alcohols, C9-11-iso-, C10-rich, ethoxylated_319290845_Version_1	0	-0.6676	0.44569	49.732	39.2586	0	0	39	13	26	0	12	0	1	0	0	0	0	0	0	0	2013.56	2141.75	2557.98	2637.77	2432	2143.56	1650.32	1311.33	931.334	6106.77	7823.78	10423.6	11375	11419.3	10998	9412.07	7121.68	5418.31	278.518	280.531	532.44	695.622	715.474	700.507	715.802	587.66	403.68	45.6699
Amyl propionate_12217	0	-0.8061	0.649797	36.0853	26.3527	0	0	26	10	16	0	8	0	2	0	0	0	0	0	0	0	1682.31	1635.79	1887.78	1684.79	1318.49	1089.57	855.026	668.392	323.877	4318.26	5285.08	6501.79	6208.34	5275.88	4475.02	3742.79	3001.47	2127.76	194.523	189.227	344.825	416.485	345.764	288.515	265.801	196.653	174.315	30.7114
Butanoic acid, 3-hydroxy-, ethyl ester_62572	0	-0.163	0.026569	32.6926	20.9675	0	0	21	9	12	0	6	0	3	0	0	0	0	0	0	0	1645.68	1495.02	1887.7	1528.24	1585.82	759.01	497.881	144.307	12.1928	3563.28	4249.1	5216.35	4986	4120.08	3094.14	2286.31	1391.12	373.005	165.92	158.063	275.068	328.209	261.968	213.113	161.441	152.14	80.6216	23.9984
Butyl-3-hydroxy-2-methylbuyrate_14360078	0	-0.7688	0.591053	43.9411	30.2483	0	0	30	12	18	0	9	0	3	0	0	0	0	0	0	0	2084.57	2000.45	2589.89	2712.68	2374.12	1493.01	1278.19	941.808	581.701	5020.33	6208.07	8182.12	8747.79	7599.12	5902.47	5233.15	4608.11	3316.65	228.852	223.39	403.281	519.49	522.908	407.794	297.652	329.061	278.05	35.0327
C.I. Acid Red 18, trisodium salt_17466	0	-4.1182	16.9596	28.4894	61.4547	20	22	46	35	11	0	20	2	10	3	0	0	0	0	0	0	8932.06	9807.41	12031	12916.3	14769.7	15875.8	12562.9	8944.02	9644.12	13253.1	16477.2	24488	27956.3	28640.5	26939.1	22769.8	19349.9	20785.8	404.865	405.919	692.487	820.587	980.096	947.15	943.734	664.367	642.852	94.7508
Calcium gluconate_9290	0	-3.5158	12.3608	35.9932	23.5087	0	0	24	13	11	0	6	0	7	0	0	0	0	0	0	0	2668.54	2219.75	3226.21	4092.47	3390.53	2494.05	1592.49	658.139	33.27	4397.76	5335.18	7484.7	8488.05	7502.02	5500.73	3344.03	1359.05	195.111	212.608	198.001	324.196	492.122	511.898	411.302	277.112	143.183	25.6608	26.1266
[truncated: 1,396 more columns]
