# Supplementary material for: Safe-by-redesign guidance for toxic industrial chemicals using explainable artificial intelligence: Introducing the DETOX-QSAR model
Source: Sci Rep. 2026 Apr 18;16:18072. doi: 10.1038/s41598-026-48176-0 (PMC13254317; doi:10.1038/s41598-026-48176-0)
Supplement: Supplementary file 3 — Supplementary Material 3 [file 41598_2026_48176_MOESM3_ESM.zip › Supplementary File 1 #5/data/Topsis_toxic_input.xlsx]

## Sheet: Sayfa1
	IDLH (ppm)	RfCa (mg/m3)	ERPG-3 (ppm)	REL-TWA (ppm)	RfC
Arsine	3	0.0002	1.5	0.005	5e-05
Fluorine	25	0.0155	20	0.1	0.013
Formaldehyde	20	0.0491	40	0.016	0.007
Hydrogen fluoride	30	0.0164	50	3	0.014
Phosgene	2	0.004	1.5	0.1	0.0003
