# Supplementary material for: Safe-by-redesign guidance for toxic industrial chemicals using explainable artificial intelligence: Introducing the DETOX-QSAR model
Source: Sci Rep. 2026 Apr 18;16:18072. doi: 10.1038/s41598-026-48176-0 (PMC13254317; doi:10.1038/s41598-026-48176-0)
Supplement: Supplementary file 3 — Supplementary Material 3 [file 41598_2026_48176_MOESM3_ESM.zip › Supplementary File 1 #5/data/Xdevelopment_feature.xlsx]

## Sheet: Sheet1
index	MLFER_A	minHBa	minwHBa	nX	minsOH	AATS7i	minsOm	EE_D	nHBAcc	maxsOm	nsOm	IC5	BIC5	class
0	0.003	2.68056	0	0	0	0	0	5.17312	2	0	0	0.5	0.144532	1
1	0.448	8.46528	1.65972	0	8.46528	0	0	9.67035	2	0	0	0	0	1
2	0.003	9.05556	0.638889	0	0	0	0	5.17312	1	0	0	0	0	1
3	0.022	0	1.18056	0	0	0	0	5.17312	1	0	0	0	0	1
4	0.348	7.75694	1.43056	0	7.75694	0	0	5.17312	1	0	0	0.796578	0.239794	1
5	0.003	0.316034	-0.100401	1	0	0	0	15.4048	2	0	0	1.92456	0.52009	1
6	0.003	0	1.76079	0	0	0	0	12.1093	1	0	0	1.70514	0.460795	1
7	0.18	4.90972	1.65278	0	0	0	0	5.17312	1	0	0	0.530702	0.153407	1
8	0.003	0	0	0	0	0	0	0.693147	1	0	0	0	0	1
9	0.003	1.59491	0	3	0	0	0	4.66284	0	0	0	0	0	1
10	0.003	0	0	0	0	0	0	0.693147	0	0	0	0	0	1
11	0.003	0	0	3	0	0	0	4.66284	0	0	0	0	0	1
12	0.003	1.34877	0	3	0	0	0	4.66284	0	0	0	0	0	1
13	0.003	9.66667	0	3	0	0	0	4.66284	0	0	0	0	0	1
15	0.003	9.94676	0	6	0	0	0	8.58297	0	0	0	0	0	1
16	0.003	9.91127	0	4	0	0	0	4.66284	0	0	0	0	0	1
20	0.003	8.11111	-2.83333	2	0	0	0	4.66284	1	0	0	0	0	1
22	0.003	9.93272	0	6	0	0	0	8.58297	0	0	0	0	0	1
23	0.003	9.88786	0	4	0	0	0	4.66284	0	0	0	0	0	1
25	0.003	0.881001	0.947702	1	0	0	0	5.17312	1	0	0	0	0	1
26	0.003	0.877143	0.327332	1	0	0	0	7.4605	1	0	0	0	0	1
27	0.003	0.887946	2.00326	1	0	0	0	5.17312	1	0	0	0	0	1
28	0.003	0.620027	0.490912	2	0	0	0	7.4605	1	0	0	0	0	1
29	0.003	-0.172582	0	1	7.71391	0	0	6.60819	3	0	0	0	0	1
30	0.003	9.31806	0.75	0	0	0	0	8.28877	1	0	0	1.14021	0.318053	1
32	0.003	0	0	0	0	0	0	0.693147	0	0	0	0	0	1
33	0.003	4.30556	-0.166667	0	0	0	0	9.65703	2	0	0	2.25754	0.629726	1
34	0.003	3.98495	0	0	0	0	0	13.0698	4	0	0	0.930288	0.24434	1
35	0.003	10.1075	0.592054	0	0	156.983	0	93.4014	4	0	0	3.34074	0.627731	1
36	0.003	0.361987	-0.0470679	1	0	0	0	11.0588	2	0	0	1.14021	0.329594	1
37	0.003	-0.752915	0.665895	1	0	0	0	11.0588	1	0	0	1.14021	0.329594	1
38	0.003	0.917867	0	2	0	0	0	9.67035	1	0	0	0	0	1
39	0.003	1.55161	0	2	0	0	0	9.67035	0	0	0	0	0	1
40	0.003	0	0	2	0	0	0	5.17312	0	0	0	0	0	1
41	0.003	4.5	0	0	0	0	0	2.211	1	0	0	0	0	1
42	0.324	3	0	0	0	0	0	2.211	1	0	0	0	0	1
44	0.003	8	2	0	0	0	0	1.40761	1	0	0	0	0	1
46	0.003	0	0	1	0	0	0	0.693147	0	0	0	0	0.32099	1
47	0.003	0	0	1	0	0	0	0.693147	0	0	0	0	0.32099	1
49	0.003	0	0	1	0	0	0	0.693147	0	0	0	0	0.32099	1
50	0.003	0	0	1	0	0	0	0.693147	0	0	0	0	0.32099	1
51	0.003	0	0	0	0	0	0	0.693147	0	0	0	0	0	1
52	0.003	0	0	0	0	0	0	0.693147	0	0	0	0	0	1
53	0.003	8	2	0	0	0	0	1.40761	1	0	0	0	0	1
54	0.003	0.352303	-0.0320679	1	0	0	0	19.1115	2	0	0	1.85528	0.453896	1
55	0.003	0.346231	-0.0493827	1	0	0	0	14.176	2	0	0	1.06779	0.280455	1
56	0.003	9.32361	1.44213	0	0	0	0	11.0588	2	0	0	0.799485	0.209984	1
57	0.003	0.271862	0	1	0	0	0	6.60819	2	0	0	0	0	1
58	0.003	0	0	1	0	0	0	1.40761	0	0	0	0	0	1
59	0.003	0.35691	-0.0817901	1	0	0	0	7.4605	2	0	0	0	0	1
60	0.003	2.25	0	0	0	0	0	2.83207	2	0	0	0	0	1
61	0.003	8.88194	1.30556	0	0	0	0	5.17312	2	0	0	0	0	1
62	0.003	0	0	0	0	0	0	1.40761	0	0	0	0	0	1
63	0.003	1.45971	0	1	0	0	0	2.83207	0	0	0	0	0	1
64	0.003	0.364347	-0.0184105	1	0	180.762	0	20.4792	2	0	0	2.97394	0.727577	1
65	0.003	9.38801	1.4775	0	0	185.184	0	16.6254	2	0	0	2.82782	0.691828	1
66	0.003	0	0	0	0	167.171	0	27.7422	0	0	0	2.54883	0.542254	1
67	0.003	0.363812	-0.0291512	1	0	0	0	15.4048	2	0	0	1.96509	0.516131	1
68	0.003	6.77778	0	0	6.77778	0	8.36111	4.66284	0	8.36111	1	0	0	1
70	0.003	6.63889	0	0	6.63889	0	0	2.83207	0	0	0	0	0	1
73	0.003	0.637174	0.493827	2	0	0	0	4.66284	1	0	0	0	0	1
74	0.003	0	0	0	0	0	0	0.693147	0	0	0	0	0	1
75	0.003	0.975909	0	3	0	0	0	6.60819	1	0	0	0	0	1
76	0.003	9.93765	0	5	0	0	0	8.58297	0	0	0	0	0	1
77	0.003	1.57819	0	3	0	0	0	4.66284	0	0	0	0	0	1
78	0.003	0.348056	-0.031466	1	0	0	0	18.3964	2	0	0	2.20822	0.540243	1
79	0.003	9.95602	0	6	0	0	0	10.5678	0	0	0	0	0	1
80	0.003	9.92515	0	4	0	0	0	6.60819	0	0	0	0	0	1
81	0.003	0	0	0	0	0	0	0.693147	0	0	0	0	0	1
82	0.003	8.58796	0	0	0	0	0	2.83207	2	0	0	0	0	1
83	0.003	8.64198	0	0	0	0	0	4.66284	3	0	0	0	0	1
84	0.003	7.19676	0	0	7.19676	0	0	6.60819	4	0	0	0	0	1
85	0.003	0.344564	0	2	0	0	0	6.60819	2	0	0	0	0	1
86	0.003	8.44676	0	2	0	0	0	6.60819	2	0	0	0	0	1
87	0.003	9.95744	0	6	0	0	0	10.5678	0	0	0	0	0	1
88	0.003	9.52882	1.48264	0	0	0	0	13.6353	2	0	0	0.716917	0.175394	1
89	0.003	0	0	0	0	0	0	20.3923	0	0	0	1.43352	0.298192	1
91	0.003	0	0	0	0	0	0	6.60819	0	0	0	0	0	1
92	0.003	4.99039	-0.0417508	4	2.7651	0	1.22677	6.60819	0	1.22887	0.167568	0	0	1
93	0.003	9.92873	0.425556	0	0	157.797	0	41.7857	4	0	0	3.99767	0.850489	1
94	0.003	9.99602	0.464352	0	0	169.264	0	40.7832	4	0	0	3.36609	0.716123	1
97	0.003	4.99039	-0.0417508	6	2.7651	0	1.22677	10.5678	0	1.22887	0.167568	0	0	1
98	0.604	8.08477	0	0	8.08477	0	0	10.7425	2	0	0	2.20282	0.563829	0
99	0.348	8.7098	0	0	8.7098	165.678	0	183.381	1	0	0	2.61098	0.428911	0
100	0.591	7.41667	-0.833333	0	7.41667	0	0	4.66284	2	0	0	0	0	0
102	0.524	4.83565	-0.962963	0	7.86574	0	0	10.0001	3	0	0	1.18829	0.321121	0
103	0.849	4.69977	0	0	8.74548	182.554	0	36.6929	6	0	0	4.38452	0.922107	0
104	0.384	6.60442	0.45048	0	10.3896	162.029	0	228.739	0	0	0	4.96095	0.774013	0
105	0.003	4.26614	0	0	0	166.704	10.262	94.6214	4	10.262	1	3.48662	0.642546	0
106	0.866	4.31551	-1.10648	0	8.42885	185.032	0	32.5172	6	0	0	4.22193	0.946741	0
107	0.003	0	0	0	0	0	0	709.783	6	0	0	0	0	0
108	0.348	8.52757	1.30236	0	8.52757	173.042	0	27.5616	1	0	0	3.82307	0.823253	0
109	0.003	8.60935	0.0740741	0	8.60935	184.918	0	23.3773	3	0	0	3.20282	0.729187	0
110	0.591	8.38481	-0.879074	0	8.38481	184.918	0	20.0711	2	0	0	2.97356	0.700002	0
111	0.849	5.14487	0	0	8.92155	169.179	0	59.6004	6	0	0	4.81562	0.931469	0
112	0.246	8.88889	-1.08333	0	0	0	8.88889	4.66284	2	8.88889	1	0	0	0
113	0.489	8.33333	-2.33333	0	0	0	8.33333	4.66284	3	8.33333	2	0	0	0
114	0.246	8.25	-0.5	0	0	0	8.25	2.83207	2	8.25	1	0	0	0
115	0.604	8.4413	0	0	8.4413	171.64	0	31.7954	2	0	0	2.84918	0.599211	0
116	0.591	8.35423	-0.663372	0	8.35423	168.358	0	47.9109	2	0	0	3.18185	0.63637	0
117	0.546	6.44275	0.357887	0	9.81549	163.063	0	209.121	0	0	0	4.94641	0.784673	0
118	0.259	5.30861	0	0	8.94509	172.755	0	51.874	3	0	0	4.24016	0.833452	0
120	0.591	8.55702	-0.65095	0	8.55702	165.514	0	197.54	2	0	0	2.90443	0.477117	0
121	0.348	7.56944	0	0	7.56944	0	0	2.83207	1	0	0	0	0	0
122	0.003	5.20552	-0.166097	0	0	165.172	0	468.373	4	0	0	3.68959	0.549517	0
123	1.179	7.81222	-1.25704	0	7.81222	184.918	0	19.1115	4	0	0	2.15414	0.565783	0
124	1.365	8.26425	-1.78496	0	8.26425	177.121	0	52.1632	8	0	0	4.11626	0.84732	0
125	0.176	4.38148	-1.03532	0	8.55329	185.007	0	31.3499	6	0	0	4.36852	0.965726	0
126	0.86	7.92477	0	0	7.92477	0	0	10.7425	3	0	0	1.59044	0.429798	0
127	0.524	4.57176	-0.967593	0	7.59722	0	0	7.4605	3	0	0	0.796578	0.239794	0
128	0.003	5.22646	-0.163748	0	0	165.064	0	575.614	4	0	0	3.5414	0.51546	0
130	0.849	5.20484	0	0	8.99152	168.893	0	79.6125	6	0	0	4.78256	0.886922	0
131	0.348	8.05556	0	0	8.05556	0	0	4.66284	1	0	0	0	0	0
133	0.686	7.74074	-1.18519	0	7.74074	0	0	10.0001	3	0	0	1.09749	0.306138	0
135	0.614	2.92182	-1.03296	0	0	166.881	10.6183	173.365	4	10.6183	1	4.60862	0.771022	0
136	0.849	5.29014	0	0	9.11007	166.969	0	159.235	6	0	0	4.74603	0.803474	0
138	0.591	8.50268	-0.670665	0	8.50268	163.358	0	136.496	2	0	0	4.73189	0.822239	0
139	0.246	8.88889	-1.08333	0	0	0	8.88889	4.66284	2	8.88889	1	0	0	0
142	0.003	4.58327	-0.0713465	0	0	166.847	0	74.4815	2	0	0	3.7618	0.702149	0
144	0.591	8.27	-0.669909	0	8.27	171.045	0	32.7777	2	0	0	2.92586	0.622466	0
145	0.591	8.48149	-0.665735	0	8.48149	165.035	0	110.157	2	0	0	4.24316	0.755723	0
146	1.179	8.03343	-0.947917	0	8.03343	185.184	0	24.7896	4	0	0	2.67055	0.640432	0
147	0.334	8.06904	-1.80296	0	8.06904	185.095	0	34.621	7	0	0	3.30583	0.75264	0
149	0.003	8.60031	0	0	0	0	0	2.83207	2	0	0	0	0	0
150	0.003	4.70833	0	0	0	0	0	4.13144	1	0	0	0.985475	0.296658	0
151	0.817	8.33796	-1.07417	0	8.33796	184.918	0	25.019	4	0	0	2.31425	0.526885	0
152	0.003	3.97222	-0.578704	0	0	0	0	12.0465	3	0	0	2.28104	0.636279	0
153	0.834	6.86111	-2.08333	0	6.86111	0	8.44444	4.66284	3	8.44444	1	0	0	0
154	0.246	10.1895	-0.904562	0	0	165.905	10.1895	110.157	2	10.1895	1	2.90111	0.516698	0
155	0.003	8.66898	0	0	0	0	8.66898	6.60819	4	8.66898	2	0	0	0
156	0.003	10.7576	0.0167593	0	0	185.184	10.7576	31.968	3	10.7576	1	3.84423	0.817845	0
157	0.003	4.55208	-0.192731	0	0	184.918	0	15.4048	2	0	0	2.81189	0.687931	0
158	0.259	5.08546	0	0	8.7267	171.347	0	26.2722	2	0	0	3.12489	0.681552	0
161	0.246	10.1804	-0.915735	0	0	164.703	10.1804	110.157	2	10.1804	1	3.99535	0.715376	0
162	0.246	8.88889	-1.08333	0	0	0	8.88889	4.66284	2	8.88889	1	0	0	0
163	0.246	8.88889	-1.08333	0	0	0	8.88889	4.66284	2	8.88889	1	0	0	0
164	0.003	7.08565	0	0	7.08565	0	8.78009	6.60819	4	8.78009	1	0	0	0
165	-1.099	8.92565	-2.19361	0	8.92565	0	9.9253	39.2803	7	10.1489	3	2.23383	0.516861	0
166	0.246	10.0234	-0.913372	0	0	167.932	10.0234	47.9109	2	10.0234	1	2.6944	0.543862	0
167	0.246	8.25	-0.5	0	0	0	8.25	2.83207	2	8.25	1	0	0	0
168	0.246	10.1485	-0.906552	0	0	166.269	10.1485	86.6096	2	10.1485	1	2.9605	0.545587	0
169	0.003	8.66898	0	0	0	0	8.66898	6.60819	4	8.66898	2	0	0	0
170	0.003	8.64198	0	0	0	0	8.64198	4.66284	3	8.64198	2	0	0	0
171	0.003	10.5368	-0.029537	0	0	185.184	10.5368	28.5019	3	10.5368	1	3.35021	0.740613	0
174	1.628	8.34332	0	0	8.34332	182.379	0	35.6303	6	0	0	3.18083	0.684955	0
175	0.003	0	0	0	0	162.073	0	263.467	0	0	0	3.50954	0.539282	0
176	0.591	8.51732	-0.653061	0	8.51732	165.878	0	136.496	2	0	0	3.11287	0.536023	0
178	0.003	4.03009	0	0	7.41898	0	0	6.60819	4	0	0	0	0	0
179	0.591	8.45698	-0.656552	0	8.45698	166.567	0	86.6096	2	0	0	3.31955	0.608039	0
180	0.003	5.54685	-0.262204	0	0	163.015	0	268.316	1	0	0	5.14202	0.790132	0
182	0.849	5.28092	0	0	9.09599	167.164	0	144.017	6	0	0	4.79497	0.822058	0
183	0.907	4.25	-0.833333	0	0	0	0	4.66284	3	0	0	0	0	0
184	0.498	4.77856	0.0399074	0	9.08955	185.015	0	29.0617	1	0	0	3.99767	0.883744	0
185	0.753	5.11037	0.489306	0	8.48255	176.402	0	36.6548	3	0	0	4.25163	0.89416	0
187	0.614	2.93996	-1.03107	0	0	166.303	10.6625	242.763	4	10.6625	1	4.41447	0.708717	0
188	0.604	8.37963	0	0	8.37963	0	0	10.0001	2	0	0	0.905639	0.231806	0
189	1.411	1.80764	-1.58963	0	0	0	10.0713	28.0893	6	10.0713	1	3.80735	0.913051	0
190	0.591	7.60417	-0.981481	0	7.60417	0	0	7.4605	2	0	0	0.834419	0.251185	0
191	0.003	5.68361	0	0	0	171.247	0	48.1528	1	0	0	3.8323	0.73025	0
192	0.003	4.85431	-0.0869416	0	0	165.331	0	31.7954	2	0	0	3.58046	0.761729	0
194	-0.253	4.90657	-0.306991	0	9.04699	167.653	0	40.0645	3	0	0	3.91441	0.797737	0
196	0.764	8.30867	-1.97529	0	8.30867	183.13	9.97976	40.4603	7	9.97976	1	4.02914	0.878772	0
