# Supplementary material for: Safe-by-redesign guidance for toxic industrial chemicals using explainable artificial intelligence: Introducing the DETOX-QSAR model
Source: Sci Rep. 2026 Apr 18;16:18072. doi: 10.1038/s41598-026-48176-0 (PMC13254317; doi:10.1038/s41598-026-48176-0)
Supplement: Supplementary file 3 — Supplementary Material 3 [file 41598_2026_48176_MOESM3_ESM.zip › Supplementary File 1 #5/data/Xexternal_feature.xlsx]

## Sheet: Sheet1
index	MLFER_A	minHBa	minwHBa	nX	minsOH	AATS7i	minsOm	EE_D	nHBAcc	maxsOm	nsOm	IC5	BIC5	class
14	0.003	1.4159	0	2	0	0	0	1.40761	0	0	0	0	0.32099	1
17	0.003	0	0	2	0	0	0	1.40761	0	0	0	0	0.32099	1
18	0.003	0	3.10185	0	0	0	0	2.83207	0	0	0	0	0	1
19	0.003	0	0	0	0	0	0	1.40761	0	0	0	0	0	1
21	0.003	8.75874	1.67593	0	0	0	0	2.83207	1	0	0	0	0	1
24	0.003	1.34568	0	2	0	0	0	1.40761	0	0	0	0	0.32099	1
31	0.003	0.539952	1.91358	1	0	0	0	2.83207	1	0	0	0	0	1
43	0.003	8	0	2	0	0	0	1.40761	0	0	0	0	0.32099	1
45	0.003	1.18002	1.92473	6	0	0	0	24.7709	0	0	0	2.55034	0.689199	1
48	0.003	0	3.5	0	0	0	0	1.40761	1	0	0	0	0	1
69	0.003	4.5	0	0	0	0	0	1.40761	0	0	0	0	0	1
71	0.003	5.68594	0.0514178	0	0	161.497	10.5412	76.4339	2	10.5412	1	3.82782	0.734783	1
72	0.003	0.0907922	0	4	0	0	0	9.67035	0	0	0	0	0	1
90	0.003	4.99145	0	0	0	170.9	0	64.7987	7	0	0	2.64136	0.503314	1
95	0.003	0.647805	0.624743	4	0	0	0	12.3945	1	0	0	0	0	1
96	0.003	-0.59988	-1.59336	4	0	0	0	12.3945	1	0	0	0	0	1
101	1.179	8.13128	-0.87001	0	8.13128	178.772	0	31.1984	4	0	0	2.92193	0.665236	0
119	0.524	-0.54017	-0.865509	0	8.30729	182.595	0	23.5541	3	0	0	3.56809	0.825578	0
129	0.591	8.1401	-0.681991	0	8.1401	181.563	0	20.4792	2	0	0	3.22535	0.746276	0
132	0.003	0	0	0	0	81.5145	0	709.783	9	0	0	1.81615	0.435537	0
134	0.524	5.21787	-0.913241	0	8.30588	184.918	0	22.0627	3	0	0	3.07631	0.689844	0
137	0.455	2.35941	-0.923467	0	10.7905	161.428	11.8145	166.678	10	11.9792	2	4.92512	0.832105	0
140	0.003	8.47531	0	0	0	0	0	1.40761	1	0	0	0	0	0
141	2.374	4.94828	0	0	9.28417	167.072	0	210.278	16	0	0	5.63902	0.926333	0
143	0.003	0	0	0	0	0	0	1.40761	2	0	0	0	0	0
148	0.693	8.21125	0	0	8.21125	185.007	0	16.6254	2	0	0	2.65593	0.636925	0
159	1.181	5.52608	-1.01357	0	9.21858	164.267	0	257.49	9	0	0	5.10314	0.796197	0
160	0.003	4.70062	0	0	0	0	0	1.40761	1	0	0	0	0	0
172	0.593	5.01012	-0.342564	0	9.34785	164.987	0	163.563	6	0	0	4.87244	0.828274	0
173	0.593	5.05724	-0.336315	0	9.40271	164.77	0	270.845	6	0	0	4.4537	0.710683	0
177	1.606	5.09321	0	0	9.07666	168.161	0	99.6631	11	0	0	5.26963	0.954028	0
181	0.515	4.87273	0	0	8.26314	167.056	0	34.3429	4	0	0	2.9183	0.645132	0
186	0.693	8.30309	0	0	8.30309	180.785	0	21.8364	2	0	0	2.55034	0.580637	0
193	-0.253	4.55375	-0.340278	0	8.64858	174.357	0	23.5441	3	0	0	3.25412	0.740867	0
195	0.546	10.3504	-0.927473	0	10.3504	155.168	11.5997	212.752	11	12.046	3	5.30617	0.874727	0
