# Supplementary material for: Safe-by-redesign guidance for toxic industrial chemicals using explainable artificial intelligence: Introducing the DETOX-QSAR model
Source: Sci Rep. 2026 Apr 18;16:18072. doi: 10.1038/s41598-026-48176-0 (PMC13254317; doi:10.1038/s41598-026-48176-0)
Supplement: Supplementary file 3 — Supplementary Material 3 [file 41598_2026_48176_MOESM3_ESM.zip › Supplementary File 1 #5/Main.py]

# -*- coding: utf-8 -*-
from pathlib import Path
from collections import Counter, defaultdict

import numpy as np
import pandas as pd
import matplotlib.pyplot as plt

from sklearn.base import BaseEstimator, TransformerMixin
from sklearn.preprocessing import MinMaxScaler, LabelEncoder, StandardScaler
from sklearn.cluster import AgglomerativeClustering
from sklearn.model_selection import StratifiedKFold, GridSearchCV
from sklearn.pipeline import Pipeline
from sklearn.svm import SVC
from sklearn.linear_model import LassoCV, ElasticNetCV
from sklearn.ensemble import RandomForestClassifier
from sklearn.feature_selection import RFE
from sklearn.metrics import (
    roc_auc_score, accuracy_score, balanced_accuracy_score,
    f1_score, matthews_corrcoef, cohen_kappa_score, confusion_matrix
)
from sklearn.decomposition import PCA

from catboost import CatBoostClassifier


# =====================================================
# HELPERS
# =====================================================
def safe_auc(y_true, y_score):
    if len(np.unique(y_true)) < 2:
        return np.nan
    return roc_auc_score(y_true, y_score)

def safe_confusion_counts(y_true, y_pred, labels=(0, 1)):
    cm = confusion_matrix(y_true, y_pred, labels=list(labels))
    tn, fp, fn, tp = cm.ravel()
    return tn, fp, fn, tp, cm

def freeze_params(d):
    return tuple(sorted(d.items(), key=lambda x: x[0]))

def external_perm_test_auc(y_true, y_score, n_perm=10000, random_state=42):
    rng = np.random.default_rng(random_state)
    real = safe_auc(y_true, y_score)
    if np.isnan(real):
        return np.nan, np.nan, None

    perm = np.empty(n_perm, dtype=float)
    for i in range(n_perm):
        perm[i] = roc_auc_score(rng.permutation(y_true), y_score)

    p_value = (1 + np.sum(perm >= real)) / (1 + n_perm)
    return real, p_value, perm

# =====================================================
# 1) DATA
# =====================================================
try:
    BASE_DIR = Path(__file__).resolve().parent
except NameError:
    BASE_DIR = Path.cwd()

DATA_PATH = BASE_DIR / "data" / "IndToxData.xlsx"
RESULTS_DIR = BASE_DIR / "results"
RESULTS_DIR.mkdir(exist_ok=True)

print("BASE_DIR:", BASE_DIR)
print("DATA_PATH:", DATA_PATH)

if not DATA_PATH.exists():
    raise FileNotFoundError(
        f"Data file not found: {DATA_PATH}\n"
        "Please place IndToxData.xlsx inside the data folder."
    )

df = pd.read_excel(DATA_PATH)
df = df.dropna().dropna(axis=1)

y = LabelEncoder().fit_transform(df["Class"])
X = df.drop(columns=["Name_CID", "Class"])
column_names = list(X.columns)

print("X shape:", X.shape, " y:", y.shape, " classes:", np.unique(y), " counts:", np.bincount(y))


# =====================================================
# 2) CLUSTERED EXTERNAL SPLIT 
# =====================================================
sc_tmp = MinMaxScaler()
X_tmp = sc_tmp.fit_transform(X)
n_clusters = 35
clusters = AgglomerativeClustering(n_clusters=n_clusters, linkage="ward").fit_predict(X_tmp)
rng = np.random.RandomState(42)
unique_clusters = np.unique(clusters)
rng.shuffle(unique_clusters)
test_clusters = unique_clusters[:10]   # ~25% cluster => approx external
ext_idx = np.isin(clusters, test_clusters)
dev_idx = ~ext_idx
X_dev, X_ext = X.iloc[dev_idx].copy(), X.iloc[ext_idx].copy()
y_dev, y_ext = y[dev_idx].copy(), y[ext_idx].copy()

print("Dev size:", len(X_dev), "| External size:", len(X_ext),
      "| External ratio:", len(X_ext)/len(X))
print("y_dev counts:", np.bincount(y_dev))
print("y_ext counts:", np.bincount(y_ext))

# =====================================================
# 3) PCA VISUALIZATION (Corrected & Academic)
# =====================================================
scaler_pca = StandardScaler()
X_pca_scaled = scaler_pca.fit_transform(X)
pca = PCA(n_components=2)
X_pca = pca.fit_transform(X_pca_scaled)

plt.figure(figsize=(11, 7))
train_colors = {0: '#1f77b4', 1: '#d62728'} # Mavi - Kırmızı
ext_colors = {0: '#00008B', 1: '#8B0000'}   # Koyu Mavi - Koyu Kırmızı
labels_map = {0: 'Non-Toxic', 1: 'Toxic'}

# Training points (Circles)
for label in [0, 1]:
    mask = (y[dev_idx] == label)
    plt.scatter(X_pca[dev_idx][mask, 0], X_pca[dev_idx][mask, 1], 
                c=train_colors[label], marker='o', s=80, alpha=0.5, 
                label=f'Train: {labels_map[label]}', edgecolors='white', linewidth=0.5)

# External points (Thick Plus Signs - Fixed Indexing)
ext_pca_coords = X_pca[ext_idx]
ext_y_labels = y[ext_idx]
for label in [0, 1]:
    mask = (ext_y_labels == label)
    plt.scatter(ext_pca_coords[mask, 0], ext_pca_coords[mask, 1], 
                c=ext_colors[label], marker='+', s=350, alpha=1.0, 
                label=f'External: {labels_map[label]}', linewidths=3)

plt.title('PCA: Class Distribution and Agglomerative Cluster-based Split', fontsize=14, fontweight='bold')
plt.xlabel(f'PC1 ({pca.explained_variance_ratio_[0]*100:.1f}%)')
plt.ylabel(f'PC2 ({pca.explained_variance_ratio_[1]*100:.1f}%)')
plt.legend(loc='lower left', frameon=True, framealpha=0.8)
plt.grid(True, linestyle='--', alpha=0.3)
plt.tight_layout()
plt.savefig(RESULTS_DIR / "PCA_Analysis_Final.png", dpi=600, bbox_inches="tight")
plt.show()

# -----------------------------------------
# 2) Tanimoto for CONTINUOUS FEATURES (0..1)
#    T(a,b) = (a·b) / (||a||^2 + ||b||^2 - a·b)
# -----------------------------------------
def tanimoto_continuous(A: np.ndarray, B: np.ndarray, eps: float = 1e-12) -> np.ndarray:
    """
    A: (nA, d) continuous in [0,1]
    B: (nB, d) continuous in [0,1]
    returns: (nA, nB) tanimoto similarities
    """
    A = np.asarray(A, dtype=float)
    B = np.asarray(B, dtype=float)

    dot = A @ B.T                                # (nA,nB)
    A_sq = np.sum(A * A, axis=1, keepdims=True)  # (nA,1)
    B_sq = np.sum(B * B, axis=1, keepdims=True).T# (1,nB)
    denom = (A_sq + B_sq - dot)
    return dot / (denom + eps)

# scale dev/ext with scaler fit on DEV only (more correct evaluation)
sc = MinMaxScaler()
X_dev_s = sc.fit_transform(X_dev.values)
X_ext_s = sc.transform(X_ext.values)
X_ext_s = np.clip(sc.transform(X_ext.values), 0.0, 1.0)
# # Ext-to-Dev similarities
S_ext_dev = tanimoto_continuous(X_ext_s, X_dev_s)
# Nearest-neighbor similarity for each external sample
ext_nn = S_ext_dev.max(axis=1)
ext_nn_idx = S_ext_dev.argmax(axis=1)
print("\n[Continuous Tanimoto | External -> Development NN]")
print("NN sim (mean):", float(np.mean(ext_nn)))
# Dev-Dev nearest neighbor baseline (excluding self)
S_dev_dev = tanimoto_continuous(X_dev_s, X_dev_s)
np.fill_diagonal(S_dev_dev, -np.inf)
dev_nn = S_dev_dev.max(axis=1)
print("\n[Continuous Tanimoto | Development -> Development NN baseline]")
print("NN sim (mean):", float(np.mean(dev_nn)))
# Continuous Tanimoto (group-to-group)
S_ext_dev = tanimoto_continuous(X_ext_s, X_dev_s)
global_mean = S_ext_dev.mean()
global_median = np.median(S_ext_dev)
print("\n[GLOBAL Continuous Tanimoto | External vs Development]")
print("Mean similarity   :", global_mean)


# ====================================================
# 3) Voting Feature Selector (FS inner loop)
# =====================================================
class VotingFeatureSelector(BaseEstimator, TransformerMixin):
    """
    Train fold üzerinde:
      - LassoCV
      - ElasticNetCV
      - RF importance top_k
      - RFE (RF ile)
    """
    def __init__(self,
                 vote_threshold=3,
                 max_features=20,
                 rf_top_k=100,
                 rfe_n_select=50,
                 lasso_cv=3,
                 enet_cv=3,
                 l1_ratio=0.5,
                 rf_estimators=200,
                 rf_max_depth=15,
                 random_state=42):
        self.vote_threshold = vote_threshold
        self.max_features = max_features
        self.rf_top_k = rf_top_k
        self.rfe_n_select = rfe_n_select
        self.lasso_cv = lasso_cv
        self.enet_cv = enet_cv
        self.l1_ratio = l1_ratio
        self.rf_estimators = rf_estimators
        self.rf_max_depth = rf_max_depth
        self.random_state = random_state

    def fit(self, X, y):
        if not isinstance(X, pd.DataFrame):
            X = pd.DataFrame(X)

        cols = X.columns

        # --- Lasso
        lasso = LassoCV(cv=self.lasso_cv, max_iter=30000, tol=1e-3, n_jobs=-1, random_state=self.random_state)
        lasso.fit(X, y)
        fs1 = set(cols[lasso.coef_ != 0])

        # --- ElasticNet
        enet = ElasticNetCV(l1_ratio=self.l1_ratio,cv=self.enet_cv,max_iter=30000,tol=1e-3,alphas=np.logspace(-3, 1, 30),
                            n_jobs=-1,random_state=self.random_state)

        enet.fit(X, y)
        fs2 = set(cols[enet.coef_ != 0])

        # --- RF
        rf = RandomForestClassifier(
            n_estimators=self.rf_estimators,
            max_depth=self.rf_max_depth,
            class_weight='balanced',
            n_jobs=-1,
            random_state=self.random_state
        )
        rf.fit(X, y)
        top_idx = np.argsort(rf.feature_importances_)[::-1][:self.rf_top_k]
        fs3 = set(cols[top_idx])

        # --- RFE (RF estimator ile)
        rfe = RFE(estimator=rf, n_features_to_select=self.rfe_n_select, step=0.5)
        rfe.fit(X, y)
        fs4 = set(cols[rfe.support_])

        # --- Voting
        feature_count = defaultdict(int)
        for s in (fs1, fs2, fs3, fs4):
            for f in s:
                feature_count[f] += 1

        # threshold +  top max_features
        ranked = sorted(feature_count.items(), key=lambda kv: kv[1], reverse=True)
        selected = [f for f, c in ranked if c >= self.vote_threshold][:self.max_features]

        # fallback: 
        if len(selected) == 0:
            selected = [f for f, c in ranked[:self.max_features]]

        self.selected_features_ = selected
        return self

    def transform(self, X):
        if not isinstance(X, pd.DataFrame):
            X = pd.DataFrame(X)
        return X[self.selected_features_]

# =====================================================
# 4) Nested CV: inner (FS+param) + outer (unbiased AUC)
# =====================================================
outer_cv = StratifiedKFold(n_splits=5, shuffle=True, random_state=42)
inner_cv = StratifiedKFold(n_splits=3, shuffle=True, random_state=42)  

param_grid = {
    "svc__C": [0.125,0.5,1,2,8,10,32,100,128,512,1000,2048],
    "svc__gamma": [1e-5,1e-4,5e-3,2e-3 ,1e-3, 0.01, 0.1],
    "svc__kernel": ["rbf"],
}

# FS stabil
fs = VotingFeatureSelector(vote_threshold=3, max_features=20,
                           rf_top_k=50, rfe_n_select=50,
                           lasso_cv=3, enet_cv=3,
                           rf_estimators=300)

pipe = Pipeline(steps=[
    ("scaler", MinMaxScaler()),
    ("fs", fs),
    ("svc", SVC())
])

fold_records = []
fold_selected_features = []
fold_best_params = []
fold_inner_best_scores = []

for fold, (tr_idx, te_idx) in enumerate(outer_cv.split(X_dev, y_dev), start=1):
    X_tr, X_te = X_dev.iloc[tr_idx].copy(), X_dev.iloc[te_idx].copy()
    y_tr, y_te = y_dev[tr_idx], y_dev[te_idx]

    search = GridSearchCV(
        estimator=pipe,
        param_grid=param_grid,
        cv=inner_cv,
        scoring="roc_auc",
        n_jobs=-1,
        refit=True)
    search.fit(X_tr, y_tr)

    # outer test prediction
    best_est = search.best_estimator_
    scores = best_est.decision_function(X_te)
    preds = best_est.predict(X_te)

    auc = roc_auc_score(y_te, scores)
    acc = accuracy_score(y_te, preds)
    bacc = balanced_accuracy_score(y_te, preds)
    f1m = f1_score(y_te, preds, average="macro")
    mcc = matthews_corrcoef(y_te, preds)

    sel_feats = best_est.named_steps["fs"].selected_features_

    fold_records.append({
        "fold": fold,
        "outer_auc": auc,
        "outer_acc": acc,
        "outer_bal_acc": bacc,
        "outer_f1_macro": f1m,
        "outer_mcc": mcc,
        "n_feat": len(sel_feats),
        "inner_best_auc": search.best_score_,
    })
    fold_selected_features.append(sel_feats)
    fold_best_params.append(search.best_params_)
    fold_inner_best_scores.append(search.best_score_)

results_df = pd.DataFrame(fold_records)
print("\n[OUTER RESULTS]")
print(results_df)
print("\n[OUTER AUC mean±std]:",
      f"{results_df['outer_auc'].mean():.3f} ± {results_df['outer_auc'].std():.3f}")

# =====================================================
# 5) Majority voting   final feature set (max 20)
# =====================================================
feat_counts = Counter()
for feats in fold_selected_features:
    feat_counts.update(feats)

majority_threshold = int(np.ceil(5/3))  # 5-fold => 3
majority_feats = [f for f, c in feat_counts.most_common() if c >= majority_threshold][:20]

# fallback
if len(majority_feats) == 0:
    majority_feats = [f for f, c in feat_counts.most_common(20)]

print("\n[MAJORITY FEATURES] n=", len(majority_feats))
print(majority_feats)


# X DataFrame olmalı (kolon isimleri için)
assert hasattr(X, "columns"), "X DataFrame olmalı (kolon isimleri gerekli)."

fold_selected_feature_names = [
    [X.columns[i] for i in feats]
    for feats in fold_selected_features
]

for k, names in enumerate(fold_selected_feature_names, start=1):
    print(f"Fold {k} (n={len(names)}): {names}")

# =====================================================
# 6) Final params: (mode; tie -> inner score ort)
# =====================================================

param_counter = Counter([freeze_params(p) for p in fold_best_params])

# 1) en sık tekrar eden(ler)
top_freq = param_counter.most_common(1)[0][1]
candidates = [p for p, cnt in param_counter.items() if cnt == top_freq]

if len(candidates) == 1:
    final_params = dict(candidates[0])
else:
    # 2) tie-break: inner best AUC ortalaması en yüksek olan
    param_to_scores = defaultdict(list)
    for p, s in zip(fold_best_params, fold_inner_best_scores):
        param_to_scores[freeze_params(p)].append(s)
    best = max(candidates, key=lambda p: float(np.mean(param_to_scores[p])))
    final_params = dict(best)

print("FINAL PARAMS (mode; tie->mean inner AUC):", final_params)

# =====================================================
# 7) Final model (FS no repeat): majority_feats ile filtrele, dev'te fit, external'da test
# =====================================================
majority_feat_names = []

for f in majority_feats:
    if isinstance(f, (int, np.integer)):
        majority_feat_names.append(X_dev.columns[int(f)])
    else:
        majority_feat_names.append(f)

majority_feat_names = list(dict.fromkeys(majority_feat_names))

X_dev_f = X_dev[majority_feat_names].copy()
X_ext_f = X_ext[majority_feat_names].copy()

# -----------------------
# Final model (SVM)
# -----------------------
final_pipe = Pipeline(steps=[
    ("scaler", MinMaxScaler()),
    ("svc", SVC())  # probability=False default; AUC için decision_function
])

final_pipe.set_params(**final_params)

# dev fit
final_pipe.fit(X_dev_f, y_dev)

# external skor/pred
ext_score = final_pipe.decision_function(X_ext_f)  # AUC için skor
ext_pred  = final_pipe.predict(X_ext_f)

# Metrics
tn, fp, fn, tp, cm_ext = safe_confusion_counts(y_ext, ext_pred, labels=(0, 1))
sensitivity = tp / (tp + fn) if (tp + fn) else np.nan
specificity = tn / (tn + fp) if (tn + fp) else np.nan
mcc = matthews_corrcoef(y_ext, ext_pred) if (len(np.unique(y_ext)) > 1 and len(np.unique(ext_pred)) > 1) else np.nan

print("\n[SVM EXTERNAL VALIDATION]")
print("ROC-AUC       :", safe_auc(y_ext, ext_score))
print("Accuracy      :", accuracy_score(y_ext, ext_pred))
print("Balanced Acc  :", balanced_accuracy_score(y_ext, ext_pred))
print("Sensitivity   :", sensitivity)
print("Specificity   :", specificity)
print("Kappa         :", cohen_kappa_score(y_ext, ext_pred) if len(np.unique(y_ext)) > 1 else np.nan)
print("F1 macro      :", f1_score(y_ext, ext_pred, average="macro", zero_division=0))
print("MCC           :", mcc)
print("Confusion Matrix (External):\n", cm_ext)

# -----------------------
# External permutation test (AUC)
# -----------------------
real_auc, p_auc, perm_aucs = external_perm_test_auc(y_ext, ext_score, n_perm=10000, random_state=42)
print("\n[SVM EXTERNAL PERMUTATION TEST]")
print("Real AUC      :", real_auc)
print("p-value       :", p_auc)

# =====================================================
# 8) Nested CV - RandomForest (STABLE FEATURES)
#     Development only → External validation + permutation
# =====================================================

# -----------------------------------------------------
# CV definitions (DEV ONLY)
# -----------------------------------------------------
outer_cv_rf = StratifiedKFold(n_splits=5, shuffle=True, random_state=42)
inner_cv_rf = StratifiedKFold(n_splits=3, shuffle=True, random_state=42)

rf_base = RandomForestClassifier(
    random_state=42,
    n_jobs=-1,
    class_weight="balanced"
)

rf_param_grid = {"n_estimators" : [100,200,300,400,500,800,1000],
                 "max_depth" : [None,5,10,30,50],
                 "min_samples_split" :[2,5,10],
                 "min_samples_leaf" : [1, 2, 4],
                 "bootstrap" : [False],
                 "max_features": ["sqrt", "log2", 0.3, 0.5]}
rf_fold_records = []
rf_fold_best_params = []
rf_fold_inner_best_scores = []

# -----------------------------------------------------
# Nested CV on DEVELOPMENT (stable features only)
# -----------------------------------------------------
for fold, (tr_idx, te_idx) in enumerate(outer_cv_rf.split(X_dev_f, y_dev), start=1):
    X_tr, X_te = X_dev_f.iloc[tr_idx].copy(), X_dev_f.iloc[te_idx].copy()
    y_tr, y_te = y_dev[tr_idx], y_dev[te_idx]

    search_rf = GridSearchCV(
        estimator=rf_base,
        param_grid=rf_param_grid,
        cv=inner_cv_rf,
        scoring="roc_auc",
        n_jobs=-1,
        refit=True
    )
    search_rf.fit(X_tr, y_tr)

    best_rf = search_rf.best_estimator_

    te_proba = best_rf.predict_proba(X_te)[:, 1]
    te_pred  = best_rf.predict(X_te)

    rf_fold_records.append({
        "fold": fold,
        "outer_auc": roc_auc_score(y_te, te_proba),
        "outer_acc": accuracy_score(y_te, te_pred),
        "outer_bal_acc": balanced_accuracy_score(y_te, te_pred),
        "outer_f1_macro": f1_score(y_te, te_pred, average="macro"),
        "outer_mcc": matthews_corrcoef(y_te, te_pred),
        "inner_best_auc": search_rf.best_score_,
    })

    rf_fold_best_params.append(search_rf.best_params_)
    rf_fold_inner_best_scores.append(search_rf.best_score_)

rf_results_df = pd.DataFrame(rf_fold_records)

print("\n[RF NESTED CV – DEVELOPMENT RESULTS]")
print(rf_results_df)
print("\n[RF OUTER AUC mean±std]:",
      f"{rf_results_df['outer_auc'].mean():.3f} ± {rf_results_df['outer_auc'].std():.3f}")

# -----------------------------------------------------
# Final RF parameter selection (mode → tie: mean inner AUC)
# -----------------------------------------------------
param_counter = Counter([freeze_params(p) for p in rf_fold_best_params])
top_freq = param_counter.most_common(1)[0][1]
candidates = [p for p, cnt in param_counter.items() if cnt == top_freq]

if len(candidates) == 1:
    final_rf_params = dict(candidates[0])
else:
    param_to_scores = defaultdict(list)
    for p, s in zip(rf_fold_best_params, rf_fold_inner_best_scores):
        param_to_scores[freeze_params(p)].append(s)
    best = max(candidates, key=lambda p: np.mean(param_to_scores[p]))
    final_rf_params = dict(best)

print("\nFINAL RF PARAMS:", final_rf_params)

# -----------------------------------------------------
# Final RF fit on FULL DEVELOPMENT, test on EXTERNAL
# -----------------------------------------------------
final_rf = RandomForestClassifier(
    random_state=42,
    n_jobs=-1,
    class_weight="balanced",
    **final_rf_params)
final_rf.fit(X_dev_f, y_dev)
ext_proba = final_rf.predict_proba(X_ext_f)[:, 1]
ext_pred  = final_rf.predict(X_ext_f)
tn, fp, fn, tp, cm_ext = safe_confusion_counts(y_ext, ext_pred)

print("\n[RANDOM FOREST – EXTERNAL VALIDATION]")
print("ROC-AUC       :", safe_auc(y_ext, ext_proba))
print("Accuracy      :", accuracy_score(y_ext, ext_pred))
print("Balanced Acc  :", balanced_accuracy_score(y_ext, ext_pred))
print("Sensitivity   :", tp / (tp + fn) if (tp + fn) else np.nan)
print("Specificity   :", tn / (tn + fp) if (tn + fp) else np.nan)
print("Kappa         :", cohen_kappa_score(y_ext, ext_pred))
print("F1 macro      :", f1_score(y_ext, ext_pred, average="macro", zero_division=0))
print("MCC           :", matthews_corrcoef(y_ext, ext_pred))
print("Confusion Matrix:\n", cm_ext)
# -----------------------------------------------------
# External permutation test (AUC)
# -----------------------------------------------------

real_auc, p_auc, _ = external_perm_test_auc(y_ext, ext_proba)

print("\n[RF EXTERNAL PERMUTATION TEST]")
print("Real AUC :", real_auc)
print("p-value  :", p_auc)

# =====================================================
# 9) Nested CV - XGBoost (STABLE FEATURES)
#     Development only → External validation + permutation
# =====================================================
# --- XGBoost import (if not installed, you'll get a clear error)
try:
    from xgboost import XGBClassifier
except Exception as e:
    raise ImportError(
        "xgboost import failed. Please install it (pip install xgboost) "
        "or ensure it's available in your environment."
    ) from e


# -----------------------------------------------------
# CV definitions (DEV ONLY)
# -----------------------------------------------------
outer_cv_xgb = StratifiedKFold(n_splits=5, shuffle=True, random_state=42)
inner_cv_xgb = StratifiedKFold(n_splits=3, shuffle=True, random_state=42)

# -----------------------------------------------------
# Class imbalance handling (optional but usually helpful)
# scale_pos_weight = (#neg / #pos) on DEVELOPMENT
# -----------------------------------------------------
neg = np.sum(y_dev == 0)
pos = np.sum(y_dev == 1)
scale_pos_weight = (neg / pos) if pos > 0 else 1.0

xgb_base = XGBClassifier(
    random_state=42,
    n_jobs=-1,
    objective="binary:logistic",
    eval_metric="logloss",
    # helps with imbalance (you can disable by removing it)
    scale_pos_weight=scale_pos_weight,
    # stability / determinism-ish
    tree_method="hist"
)

# -----------------------------------------------------
# XGB grid 
# -----------------------------------------------------
xgb_param_grid = {
    "n_estimators": [300, 600],
    "learning_rate": [0.01, 0.05, 0.1,1],
    "max_depth": [3, 5, 10],
    "gamma":[0.5, 1, 5]
}

xgb_fold_records = []
xgb_fold_best_params = []
xgb_fold_inner_best_scores = []

# -----------------------------------------------------
# Nested CV on DEVELOPMENT (stable features only)
# -----------------------------------------------------
for fold, (tr_idx, te_idx) in enumerate(outer_cv_xgb.split(X_dev_f, y_dev), start=1):
    X_tr, X_te = X_dev_f.iloc[tr_idx].copy(), X_dev_f.iloc[te_idx].copy()
    y_tr, y_te = y_dev[tr_idx], y_dev[te_idx]

    search_xgb = GridSearchCV(
        estimator=xgb_base,
        param_grid=xgb_param_grid,
        cv=inner_cv_xgb,
        scoring="roc_auc",
        n_jobs=-1,
        refit=True
    )
    search_xgb.fit(X_tr, y_tr)

    best_xgb = search_xgb.best_estimator_

    te_proba = best_xgb.predict_proba(X_te)[:, 1]
    te_pred  = best_xgb.predict(X_te)

    xgb_fold_records.append({
        "fold": fold,
        "outer_auc": roc_auc_score(y_te, te_proba),
        "outer_acc": accuracy_score(y_te, te_pred),
        "outer_bal_acc": balanced_accuracy_score(y_te, te_pred),
        "outer_f1_macro": f1_score(y_te, te_pred, average="macro"),
        "outer_mcc": matthews_corrcoef(y_te, te_pred),
        "inner_best_auc": search_xgb.best_score_,
    })

    xgb_fold_best_params.append(search_xgb.best_params_)
    xgb_fold_inner_best_scores.append(search_xgb.best_score_)

xgb_results_df = pd.DataFrame(xgb_fold_records)

print("\n[XGBOOST NESTED CV – DEVELOPMENT RESULTS]")
print(xgb_results_df)
print("\n[XGBOOST OUTER AUC mean±std]:",
      f"{xgb_results_df['outer_auc'].mean():.3f} ± {xgb_results_df['outer_auc'].std():.3f}")

# -----------------------------------------------------
# Final XGB parameter selection (mode → tie: mean inner AUC)
# -----------------------------------------------------
param_counter = Counter([freeze_params(p) for p in xgb_fold_best_params])
top_freq = param_counter.most_common(1)[0][1]
candidates = [p for p, cnt in param_counter.items() if cnt == top_freq]

if len(candidates) == 1:
    final_xgb_params = dict(candidates[0])
else:
    param_to_scores = defaultdict(list)
    for p, s in zip(xgb_fold_best_params, xgb_fold_inner_best_scores):
        param_to_scores[freeze_params(p)].append(s)
    best = max(candidates, key=lambda p: np.mean(param_to_scores[p]))
    final_xgb_params = dict(best)

print("\nFINAL XGB PARAMS:", final_xgb_params)

# -----------------------------------------------------
# Final XGB fit on FULL DEVELOPMENT, test on EXTERNAL
# -----------------------------------------------------
final_xgb = XGBClassifier(
    random_state=42,
    n_jobs=-1,
    objective="binary:logistic",
    eval_metric="logloss",
    scale_pos_weight=scale_pos_weight,
    tree_method="hist",
    **final_xgb_params
)

final_xgb.fit(X_dev_f, y_dev)

ext_proba_xgb = final_xgb.predict_proba(X_ext_f)[:, 1]
ext_pred_xgb  = final_xgb.predict(X_ext_f)

tn, fp, fn, tp, cm_ext = safe_confusion_counts(y_ext, ext_pred_xgb)

print("\n[XGBOOST – EXTERNAL VALIDATION]")
print("ROC-AUC       :", safe_auc(y_ext, ext_proba_xgb))
print("Accuracy      :", accuracy_score(y_ext, ext_pred_xgb))
print("Balanced Acc  :", balanced_accuracy_score(y_ext, ext_pred_xgb))
print("Sensitivity   :", tp / (tp + fn) if (tp + fn) else np.nan)
print("Specificity   :", tn / (tn + fp) if (tn + fp) else np.nan)
print("Kappa         :", cohen_kappa_score(y_ext, ext_pred_xgb))
print("F1 macro      :", f1_score(y_ext, ext_pred_xgb, average="macro", zero_division=0))
print("MCC           :", matthews_corrcoef(y_ext, ext_pred_xgb))
print("Confusion Matrix:\n", cm_ext)

# -----------------------------------------------------
# External permutation test (AUC)
# -----------------------------------------------------
real_auc_xgb, p_auc_xgb, _ = external_perm_test_auc(y_ext, ext_proba_xgb, n_perm=10000, random_state=42)

print("\n[XGBOOST EXTERNAL PERMUTATION TEST]")
print("Real AUC :", real_auc_xgb)
print("p-value  :", p_auc_xgb)

# =====================================================
# 10) Nested CV - CatBoost (STABLE FEATURES)
#     Development only -> External validation + permutation
# =====================================================


# -----------------------------------------------------
# CV definitions (DEV ONLY)
# -----------------------------------------------------
outer_cv_cb = StratifiedKFold(n_splits=5, shuffle=True, random_state=42)
inner_cv_cb = StratifiedKFold(n_splits=3, shuffle=True, random_state=42)


# -----------------------------------------------------
# Class imbalance handling
# -----------------------------------------------------
neg = np.sum(y_dev == 0)
pos = np.sum(y_dev == 1)

if pos == 0:
    scale_pos_weight = 1.0
else:
    scale_pos_weight = float(neg / pos)


# -----------------------------------------------------
# Base estimator + parameter grid
# -----------------------------------------------------
cb_base = CatBoostClassifier(
    loss_function="Logloss",
    eval_metric="AUC",
    random_seed=42,
    verbose=False,
    allow_writing_files=False,
    scale_pos_weight=scale_pos_weight
)

cb_param_grid = {
    "iterations": [100, 200, 300],
    "depth": [4, 6, 8],
    "learning_rate": [0.01, 0.05, 0.1],
    "l2_leaf_reg": [1, 3, 5, 10]
}


# -----------------------------------------------------
# Containers
# -----------------------------------------------------
cb_fold_records = []
cb_fold_best_params = []
cb_fold_inner_best_scores = []


# -----------------------------------------------------
# Nested CV on DEVELOPMENT (stable features only)
# -----------------------------------------------------
for fold, (tr_idx, te_idx) in enumerate(outer_cv_cb.split(X_dev_f, y_dev), start=1):
    X_tr = X_dev_f.iloc[tr_idx].copy()
    X_te = X_dev_f.iloc[te_idx].copy()
    y_tr = y_dev[tr_idx]
    y_te = y_dev[te_idx]

    search_cb = GridSearchCV(
        estimator=cb_base,
        param_grid=cb_param_grid,
        cv=inner_cv_cb,
        scoring="roc_auc",
        n_jobs=-1,
        refit=True
    )

    search_cb.fit(X_tr, y_tr)
    best_cb = search_cb.best_estimator_

    te_proba = best_cb.predict_proba(X_te)[:, 1]
    te_pred = (te_proba >= 0.5).astype(int)

    tn, fp, fn, tp, _ = safe_confusion_counts(y_te, te_pred)

    cb_fold_records.append({
        "fold": fold,
        "outer_auc": safe_auc(y_te, te_proba),
        "outer_acc": accuracy_score(y_te, te_pred),
        "outer_bal_acc": balanced_accuracy_score(y_te, te_pred),
        "outer_sensitivity": tp / (tp + fn) if (tp + fn) else np.nan,
        "outer_specificity": tn / (tn + fp) if (tn + fp) else np.nan,
        "outer_f1_macro": f1_score(y_te, te_pred, average="macro", zero_division=0),
        "outer_mcc": matthews_corrcoef(y_te, te_pred),
        "outer_kappa": cohen_kappa_score(y_te, te_pred),
        "inner_best_auc": search_cb.best_score_
    })

    cb_fold_best_params.append(search_cb.best_params_)
    cb_fold_inner_best_scores.append(search_cb.best_score_)


# -----------------------------------------------------
# Nested CV results table
# -----------------------------------------------------
cb_results_df = pd.DataFrame(cb_fold_records)

print("\n[CATBOOST NESTED CV - DEVELOPMENT RESULTS]")
print(cb_results_df)

print("\n[CATBOOST OUTER PERFORMANCE: mean ± std]")
for col in [
    "outer_auc",
    "outer_acc",
    "outer_bal_acc",
    "outer_sensitivity",
    "outer_specificity",
    "outer_f1_macro",
    "outer_mcc",
    "outer_kappa",
    "inner_best_auc",
]:
    print(f"{col:20s}: {cb_results_df[col].mean():.3f} ± {cb_results_df[col].std():.3f}")


# -----------------------------------------------------
# Final CatBoost parameter selection
# Mode of best params -> if tie, choose higher mean inner AUC
# -----------------------------------------------------
param_counter = Counter([freeze_params(p) for p in cb_fold_best_params])
top_freq = param_counter.most_common(1)[0][1]
candidates = [p for p, cnt in param_counter.items() if cnt == top_freq]

if len(candidates) == 1:
    final_cb_params = dict(candidates[0])
else:
    param_to_scores = defaultdict(list)
    for p, s in zip(cb_fold_best_params, cb_fold_inner_best_scores):
        param_to_scores[freeze_params(p)].append(s)
    best_candidate = max(candidates, key=lambda p: np.mean(param_to_scores[p]))
    final_cb_params = dict(best_candidate)

print("\n[FINAL CATBOOST PARAMS]")
print(final_cb_params)


# -----------------------------------------------------
# Final CatBoost fit on FULL DEVELOPMENT, test on EXTERNAL
# -----------------------------------------------------
final_cb = CatBoostClassifier(
    loss_function="Logloss",
    eval_metric="AUC",
    random_seed=42,
    verbose=False,
    allow_writing_files=False,
    scale_pos_weight=scale_pos_weight,
    **final_cb_params
)

final_cb.fit(X_dev_f, y_dev)

ext_proba_cb = final_cb.predict_proba(X_ext_f)[:, 1]
ext_pred_cb = (ext_proba_cb >= 0.5).astype(int)

tn, fp, fn, tp, cm_ext = safe_confusion_counts(y_ext, ext_pred_cb)

external_results_cb = {
    "ROC-AUC": safe_auc(y_ext, ext_proba_cb),
    "Accuracy": accuracy_score(y_ext, ext_pred_cb),
    "Balanced Accuracy": balanced_accuracy_score(y_ext, ext_pred_cb),
    "Sensitivity": tp / (tp + fn) if (tp + fn) else np.nan,
    "Specificity": tn / (tn + fp) if (tn + fp) else np.nan,
    "Kappa": cohen_kappa_score(y_ext, ext_pred_cb),
    "F1 Macro": f1_score(y_ext, ext_pred_cb, average="macro", zero_division=0),
    "MCC": matthews_corrcoef(y_ext, ext_pred_cb),
}

print("\n[CATBOOST - EXTERNAL VALIDATION]")
for k, v in external_results_cb.items():
    print(f"{k:18s}: {v:.4f}")

print("\nConfusion Matrix:")
print(cm_ext)


# -----------------------------------------------------
# External permutation test (AUC)
# Assumes external_perm_test_auc is already defined
# -----------------------------------------------------
real_auc_cb, p_auc_cb, perm_aucs_cb = external_perm_test_auc(
    y_ext,
    ext_proba_cb,
    n_perm=10000,
    random_state=42
)

print("\n[CATBOOST EXTERNAL PERMUTATION TEST]")
print(f"Real AUC : {real_auc_cb:.4f}")
print(f"p-value  : {p_auc_cb:.6f}")
# -----------------------------------------------------
#Explaine the Model
# -----------------------------------------------------
import shap
# Fits the explainer
explainer = shap.Explainer(final_pipe.predict, X_dev_f)
# Calculates the SHAP values - It takes some time
shap_values = explainer(X_dev_f)
#The shap_values variable will have three attributes: .values, .base_values and .data.
# ========= SHAP BAR PLOT =========
shap.plots.bar(
    shap_values,
    max_display=len(shap_values.feature_names)
)
fig = plt.gcf()
fig.set_size_inches(10, 8)
plt.tight_layout()
plt.savefig("SHAP_bar_600dpi.tiff", dpi=600, bbox_inches="tight")
plt.close(fig)

shap.plots.beeswarm(
    shap_values,
    max_display=len(shap_values.feature_names))
fig = plt.gcf()
fig.set_size_inches(10, 8)
plt.tight_layout()
plt.savefig("SHAP_beeswarm_600dpi.tiff", dpi=600, bbox_inches="tight")
plt.close(fig)

#Local explanations

X_raw = X_dev[majority_feat_names].copy()
shap_values.data = X_raw.values  
shap_values.feature_names = list(X_raw.columns)
# -----------------------------------------------------
# Local SHAP explanation for Arsine
# Arsine was selected in a prior step based on the TOPSIS ranking
# procedure implemented in Topsis.py. Following this selection,
# local SHAP analysis was conducted here to explain the model
# output for the Arsine sample (index 10).
# -----------------------------------------------------
shap.plots.waterfall(shap_values[10])

# -----------------------------------------------------
# Save development and external data
# -----------------------------------------------------
y_ext_df = pd.DataFrame(y_ext, columns=["class"], index=X_ext_f.index)
combined_external = pd.concat([X_ext_f, y_ext_df], axis=1)
combined_external.to_excel(RESULTS_DIR / "Xexternal_feature.xlsx", index=True)

y_dev_df = pd.DataFrame(y_dev, columns=["class"], index=X_dev_f.index)
combined_dev = pd.concat([X_dev_f, y_dev_df], axis=1)
combined_dev.to_excel(RESULTS_DIR / "Xdevelopment_feature.xlsx", index=True)
