# Supplementary material for: Safe-by-redesign guidance for toxic industrial chemicals using explainable artificial intelligence: Introducing the DETOX-QSAR model
Source: Sci Rep. 2026 Apr 18;16:18072. doi: 10.1038/s41598-026-48176-0 (PMC13254317; doi:10.1038/s41598-026-48176-0)
Supplement: Supplementary file 3 — Supplementary Material 3 [file 41598_2026_48176_MOESM3_ESM.zip › Supplementary File 1 #5/Readme.txt]

# Safe-by-Redesign Guidance for Toxic Industrial Chemicals Using Explainable Artificial Intelligence: Introducing the DETOX-QSAR Model

**Author:** Seyyide Do�an, Feyza Kelleci �elik  
**Date:** January 2026  

## Description
This package contains the Python scripts developed for the study entitled **"Safe-by-Redesign Guidance for Toxic Industrial Chemicals Using Explainable Artificial Intelligence: Introducing the DETOX-QSAR Model."**

The code implements an integrated workflow combining machine learning-based toxicity prediction, feature selection, hyperparameter optimization, visualization, explainability analysis, and multi-criteria decision-making (MCDM). Each script corresponds to a distinct stage of the modeling and interpretation pipeline.

## Files

### 1. `Main.py`
- Implements the main machine learning workflow for toxicity prediction.
- Includes preprocessing, feature selection, model training, nested cross-validation, and external validation.
- Reports model performance using multiple evaluation metrics.
- Incorporates SHAP (SHapley Additive exPlanations) analysis to interpret feature contributions and support local model explanation.

### 2. `Topsis.py`
- Implements a multi-criteria decision-making (MCDM) process using the TOPSIS method.
- Ranks candidate chemicals based on multiple descriptors.
- Identifies the priority compound used for local explanation and redesign analysis.

### 3. `ToxGridDesign.py`
- Performs grid-based virtual molecular generation using SHAP-informed descriptor directions.
- Generates pseudo-compounds and evaluates them using the trained predictive model.
- Investigates whether modified descriptor combinations shift predictions toward the non-toxic class.
- Includes decision tree surrogate modeling and 3D visualization of descriptor-response relationships.

## Data Availability
All analysis code and the calculated descriptor dataset supporting this study are openly available in Zenodo 

The descriptor dataset is provided in the `data` directory as:
- `IndToxData.xlsx` (main dataset)
- Additional intermediate datasets required for reproducibility


## Requirements
- Python 3.10 or later

Required libraries:
- numpy
- pandas
- scikit-learn
- matplotlib
- pymcdm
- shap
- xgboost
- catboost
- openpyxl
Install dependencies using:

```bash
pip install -r requirements.txt


## Usage
1. Run `IndToxMain.py` to perform model training, validation, and SHAP-based interpretation.
2. Run `Topsis.py` to rank candidate chemicals using the TOPSIS procedure and identify the priority compound.
3. Run `ToxGridDesign_new.py` to generate and evaluate virtual compounds and visualize descriptor-response patterns.

## Reproducibility Note
To execute the scripts successfully, ensure that the dataset file `IndToxData.xlsx` is located in the `data` folder within the project directory. The scripts are configured to read the dataset from this folder structure.

## Workflow Note
The scripts are modular, but the intended analytical workflow is sequential:
1. Main toxicity modeling
2. TOPSIS-based priority compound selection
3. Grid-based redesign and post-model interpretation
