# Supplementary material for: Safe-by-redesign guidance for toxic industrial chemicals using explainable artificial intelligence: Introducing the DETOX-QSAR model
Source: Sci Rep. 2026 Apr 18;16:18072. doi: 10.1038/s41598-026-48176-0 (PMC13254317; doi:10.1038/s41598-026-48176-0)
Supplement: Supplementary file 3 — Supplementary Material 3 [file 41598_2026_48176_MOESM3_ESM.zip › Supplementary File 1 #5/Requirements.txt]

numpy==1.26.4
pandas==2.2.2
scikit-learn==1.5.1
matplotlib==3.8.3
pymcdm==1.2.0
shap==0.46.0
xgboost==2.1.3
catboost==1.2.7
openpyxl==3.1.5
