# Supplementary material for: Safe-by-redesign guidance for toxic industrial chemicals using explainable artificial intelligence: Introducing the DETOX-QSAR model
Source: Sci Rep. 2026 Apr 18;16:18072. doi: 10.1038/s41598-026-48176-0 (PMC13254317; doi:10.1038/s41598-026-48176-0)
Supplement: Supplementary file 3 — Supplementary Material 3 [file 41598_2026_48176_MOESM3_ESM.zip › Supplementary File 1 #5/Topsis.py]

# -*- coding: utf-8 -*-

from pathlib import Path

import numpy as np
import pandas as pd
import matplotlib.pyplot as plt

from pymcdm import weights as w
from pymcdm import normalizations as norm
from pymcdm.methods import TOPSIS
from pymcdm.helpers import rrankdata

# =====================================================
# 1) PATHS AND DATA
# =====================================================
try:
    BASE_DIR = Path(__file__).resolve().parent
except NameError:
    BASE_DIR = Path.cwd()

DATA_DIR = BASE_DIR / "data"
RESULTS_DIR = BASE_DIR / "results"

DATA_DIR.mkdir(exist_ok=True)
RESULTS_DIR.mkdir(exist_ok=True)

DATA_PATH = DATA_DIR / "Topsis_toxic_input.xlsx"

print("BASE_DIR:", BASE_DIR)
print("DATA_PATH:", DATA_PATH)

if not DATA_PATH.exists():
    raise FileNotFoundError(
        f"Data file not found: {DATA_PATH}\n"
        "Please place 'toxic.xlsx' inside the data folder."
    )

df = pd.read_excel(DATA_PATH)

# =====================================================
# 2) PREPARE DECISION MATRIX
# =====================================================
# Assumes the first column contains alternative names/labels
# and the remaining columns are numerical criteria
alts = df.iloc[:, 1:].to_numpy(dtype=float)

# Min-max normalization
alts = norm.minmax_normalization(alts)

# CRITIC weights
weights = w.critic_weights(alts)

# Criterion types: -1 for cost criteria
types = np.array([-1, -1, -1, -1, -1])

# =====================================================
# 3) TOPSIS ANALYSIS
# =====================================================
topsis = TOPSIS()

pref = topsis(alts, weights, types)
ranking = rrankdata(pref)
