# Supplementary material for: Safe-by-redesign guidance for toxic industrial chemicals using explainable artificial intelligence: Introducing the DETOX-QSAR model
Source: Sci Rep. 2026 Apr 18;16:18072. doi: 10.1038/s41598-026-48176-0 (PMC13254317; doi:10.1038/s41598-026-48176-0)
Supplement: Supplementary file 3 — Supplementary Material 3 [file 41598_2026_48176_MOESM3_ESM.zip › Supplementary File 1 #5/ToxicGridDesign.py]

# -*- coding: utf-8 -*-
"""
Created on Wed Mar 25 15:45:07 2026

@author: side1
"""

# -*- coding: utf-8 -*-
"""
Created on Fri Oct 24 11:45:26 2025

@author: KMU
"""
from pathlib import Path
import pandas as pd
import numpy as np
import matplotlib.pyplot as plt
import seaborn as sns

from mpl_toolkits.mplot3d import Axes3D

from sklearn.svm import SVC
from sklearn.preprocessing import MinMaxScaler
from sklearn.model_selection import GridSearchCV, RandomizedSearchCV, KFold
from sklearn import metrics
from sklearn.metrics import (
    classification_report,
    confusion_matrix,
    accuracy_score,
    recall_score,
    precision_score,
    f1_score,
    matthews_corrcoef,
)

# =====================================================
# 1) PATHS
# =====================================================
try:
    BASE_DIR = Path(__file__).resolve().parent
except NameError:
    BASE_DIR = Path.cwd()

DATA_DIR = BASE_DIR / "data"
RESULTS_DIR = BASE_DIR / "results"

DATA_DIR.mkdir(exist_ok=True)
RESULTS_DIR.mkdir(exist_ok=True)

DEV_PATH = DATA_DIR / "Xdevelopment_feature.xlsx"
EXT_PATH = DATA_DIR / "Xexternal_feature.xlsx"

print("BASE_DIR :", BASE_DIR)
print("DATA_DIR :", DATA_DIR)
print("RESULTS_DIR :", RESULTS_DIR)
print("DEV_PATH :", DEV_PATH)
print("EXT_PATH :", EXT_PATH)

if not DEV_PATH.exists():
    raise FileNotFoundError(
        f"Development file not found: {DEV_PATH}\n"
        f"Expected location: {DATA_DIR}\n"
        "Please make sure 'Xdevelopment_feature.xlsx' is placed in the data folder."
    )

if not EXT_PATH.exists():
    raise FileNotFoundError(
        f"External file not found: {EXT_PATH}\n"
        f"Expected location: {DATA_DIR}\n"
        "Please make sure 'Xexternal_feature.xlsx' is placed in the data folder."
    )
train_df = pd.read_excel(DEV_PATH)
test_df = pd.read_excel(EXT_PATH)
y_train=train_df ['class']
idx1=train_df ['index']
del train_df ['class']
del train_df ['index']
y_test=test_df ['class']
idx2=test_df ['index']
del test_df ['class']
del test_df ['index']
column_names = list(train_df)
X_train=train_df[column_names]
column_names = list(test_df)
X_test=test_df[column_names]
sc= MinMaxScaler() 
X_train_s =sc.fit_transform(X_train)
X_test_s =sc.transform(X_test)
#build model
modelsvm = SVC(C=128,gamma=0.1,probability=True,kernel='rbf')
modelsvm.fit(X_train_s, y_train)
y_pred = modelsvm.predict(X_test_s)
cm = metrics.confusion_matrix(y_test, y_pred)
accuracy = accuracy_score(y_test, y_pred)
# Orijinal ARSINE  
position = 10
base_vector = X_train.iloc[position]
# create new pseudo compund from Arsine
def create_auto_grid_search_design(base_vector: pd.Series, 
                                   step: float = 1.5, 
                                   n_steps: int = 20,
                                   column_names: list = None) -> pd.DataFrame:
    import pandas as pd
    import itertools

    if column_names is None:
        column_names = list(base_vector.index)

    param_grid = {}
    for feature in column_names:
        start = base_vector[feature]
        param_grid[feature] = [start + step * i for i in range(n_steps)]

    # Diğer sabit kalan değerleri al
    fixed_values = base_vector.drop(column_names)

    keys = list(param_grid.keys())
    values = list(param_grid.values())
    combinations = list(itertools.product(*values))

    records = []
    for combo in combinations:
        temp = base_vector.copy()
        for key, val in zip(keys, combo):
            temp[key] = val
        records.append(temp.to_dict())

    return pd.DataFrame(records)


grid_df = create_auto_grid_search_design(
    base_vector,
    step=-0.08,  # Daha küçük adım
    n_steps=15,
    column_names=["minwHBa","minHBa","MLFER_A"]
)

grid_df_s =sc.fit_transform(grid_df)
y_gridpred = modelsvm.predict(grid_df_s)

# Toxic sınıfının olasılığı (genelde sınıf = 1)
y_grid_proba = modelsvm.predict_proba(grid_df_s)[:, 1]

grid_df["P_toxic"] = y_grid_proba

base_vector_s = X_train_s[position]

grid_df['y_pred'] = y_gridpred
grid_df.to_excel(r'C:\Users\side1\.spyder-py3\ındtox\Grid.xlsx', index=False)


import numpy as np
p = np.asarray(y_grid_proba, dtype=float)  # (30000,)
n = p.size
mean = p.mean()
sd   = p.std(ddof=1)
se   = sd / np.sqrt(n)
ci_low = mean - 1.96 * se
ci_up  = mean + 1.96 * se

print("Mean P(toxic):", mean)
print("95% CI for mean:", (ci_low, ci_up))
########3D plot
def plot_3d_grid_search(grid_df, fixed_param, step_size=0.08, max_steps=15):
    """
Grid search logic: 3D graph for each fixed value, starting with the smallest value.
df: DataFrame
fixed_param: ["minwHBa","minHBa","MLFER_A"]
step_size: increment per step (default 0.08)
max_steps: maximum number of steps (default 15)
    """
    # Parameters
    params = ["minwHBa","minHBa","MLFER_A","EE_D"]
    other_params = [p for p in params if p != fixed_param]
    # find min value
    min_value = grid_df[fixed_param].min()
    max_value = grid_df[fixed_param].max()
    print(f"Grid search başlıyor: {fixed_param}")
    print(f"Aralık: [{min_value:.4f}, {max_value:.4f}]")
    print(f"Step size: {step_size}")
    print(f"Max steps: {max_steps}")
    print("-" * 50) 
    current_value = min_value
    step = 1
    while step <= max_steps and current_value <= max_value:
        
        # Tolerance ile veriyi filtrele
        tolerance = step_size / 2
        filtered = grid_df[abs(grid_df[fixed_param] - current_value) <= tolerance]
        
        if len(filtered) == 0:
            print(f"Step {step}: {fixed_param}={current_value:.4f} - VERİ YOK")
            current_value += step_size
            step += 1
            continue
        # seperate Toxic/non-toxic 
        toxic = filtered[filtered['y_pred'] == 1]
        safe = filtered[filtered['y_pred'] == 0]
        
        # Grafik - Daha büyük ve kaliteli
        fig = plt.figure(figsize=(14, 12), dpi=300)
        ax = fig.add_subplot(111, projection='3d')
        
        # Non-toxic blue
        if len(safe) > 0:
            ax.scatter(safe[other_params[0]], safe[other_params[1]], safe[other_params[2]], 
                      c='blue', s=50, alpha=0.7, label=f'Non-toxic ({len(safe)})',
                      edgecolors='navy', linewidth=0.5)
        # Toksik (bordo) - üstte görünsün
        if len(toxic) > 0:
            ax.scatter(toxic[other_params[0]], toxic[other_params[1]], toxic[other_params[2]], 
                      c='maroon', s=70, alpha=0.9, label=f'Toxic ({len(toxic)})',
                      edgecolors='darkred', linewidth=0.5)

        ax.set_xlabel(other_params[0], fontsize=12, fontweight='bold')
        ax.set_ylabel(other_params[1], fontsize=12, fontweight='bold')
        ax.set_zlabel(other_params[2], fontsize=12, fontweight='bold')
        
        total = len(filtered)
        toxic_pct = len(toxic)/total*100 if total > 0 else 0
        safe_pct = len(safe)/total*100 if total > 0 else 0
        
        ax.set_title(f'{fixed_param} = {current_value:.3f}\n'
                    f'Total: {total} | Toxic: {toxic_pct:.1f}% | Non-toxic: {safe_pct:.1f}%',
                    fontsize=14, fontweight='bold', pad=20)
        # Legend 
        ax.legend(loc='upper left', bbox_to_anchor=(0, 1), fontsize=11)
       # Grid ve arka plan
        ax.grid(True, alpha=0.3)
        ax.xaxis.pane.fill = False
        ax.yaxis.pane.fill = False
        ax.zaxis.pane.fill = False
        # Tick parameters
        ax.tick_params(axis='x', labelsize=10)
        ax.tick_params(axis='y', labelsize=10)
        ax.tick_params(axis='z', labelsize=10)
        # perspektif
        ax.view_init(elev=20, azim=30)
        plt.tight_layout()
        plt.show()
        # İstatistik yazdır
        print(f"Step {step}: {fixed_param}={current_value:.4f}")
        print(f"  Total: {total}, Toxic: {len(toxic)} ({toxic_pct:.1f}%), Non-toxic: {len(safe)} ({safe_pct:.1f}%)")
        print()
        
        current_value += step_size
        step += 1
    
    print(f"Grid search tamamlandı! {step-1} adım analiz edildi.")

plot_3d_grid_search(grid_df, 'EE_D')
########## Evaluate important feature with Desicion  tree 
import pandas as pd
import numpy as np
from sklearn.model_selection import train_test_split
from sklearn.tree import DecisionTreeClassifier, export_text, plot_tree
from sklearn.metrics import classification_report, confusion_matrix, accuracy_score
import matplotlib.pyplot as plt

# Veriyi hazırlayın
params = ["minwHBa","minHBa","MLFER_A"]
X = grid_df[params].values
y = grid_df['y_pred'].values

print(f"Dataset shape: {X.shape}")
print(f"Class distribution: {np.bincount(y)}")

# Veri aralıklarını kontrol edin
print("\nFeature ranges:")
for i, param in enumerate(params):
    print(f"{param}: {X[:,i].min():.4f} to {X[:,i].max():.4f}")

# Train-test split
X_train_dt, X_test_dt, y_train_dt, y_test_dt = train_test_split(
    X, y, 
    test_size=0.2, 
    random_state=42, 
    stratify=y)
from sklearn.tree import DecisionTreeClassifier
from sklearn.model_selection import GridSearchCV, StratifiedKFold
from sklearn.metrics import make_scorer, roc_auc_score
cv = StratifiedKFold(n_splits=5, shuffle=True, random_state=42)
# --- Base model
dt = DecisionTreeClassifier(random_state=42)
# --- Grid (senin başlangıç değerlerini de kapsar)
param_grid = {
    "max_depth": [3, 5,10],
    "max_leaf_nodes": [2,4],
    "min_samples_leaf": [2,4, 6, 10],
    "criterion": ["gini", "entropy", "log_loss"],}
grid = GridSearchCV(
    estimator=dt,
    param_grid=param_grid,
    scoring="roc_auc",        # alternatif: "accuracy", "f1", "balanced_accuracy"
    cv=cv,
    n_jobs=-1,
    refit=True,
    verbose=1)
# --- Fit (original scale)
grid.fit(X_train_dt, y_train_dt)
best_dt = grid.best_estimator_
best_params = grid.best_params_
best_cv_score = grid.best_score_
print("Best params:", best_params)
print("Best CV score:", best_cv_score)
# Test performans
from sklearn.metrics import confusion_matrix, accuracy_score, roc_auc_score
y_pred = best_dt.predict(X_test_dt)
cm = confusion_matrix(y_test_dt, y_pred)
acc = accuracy_score(y_test_dt, y_pred)
# AUC için predict_proba gerekir (DT destekler)
y_prob = best_dt.predict_proba(X_test_dt)[:, 1]
auc = roc_auc_score(y_test_dt, y_prob)
print("CM:\n", cm)
print("ACC:", acc)
print("AUC:", auc)
# Feature importance
importance = best_dt.feature_importances_
feature_importance_df = pd.DataFrame({
    'Feature': params,
    'Importance': importance
}).sort_values('Importance', ascending=False)
print("\nFeature Importance:")
print(feature_importance_df)
# Desicion Rules
tree_rules = export_text(best_dt, feature_names=params)
print("\nDecision Tree Rules (Original Scale):")
print(tree_rules)
# Desicion Tree plot
plt.figure(figsize=(12, 8), dpi=600)  # Daha küçük boyut, yüksek çözünürlük
plot_tree(best_dt, 
          feature_names=params,
          class_names=['Non-toxic', 'Toxic'],
          filled=True,
          rounded=True,
          fontsize=14,           # Fontsize artırıldı
          max_depth=5,          # Ağaç derinliğini sınırla
          proportion=True,      # Oranları göster
          impurity=True,        # Gini değerlerini göster
          precision=3)          # Sayısal değerleri 3 ondalık haneyle sınırla

plt.title('Decision Tree for Toxicity Prediction', fontsize=16, fontweight='bold', pad=20)
plt.tight_layout()
plt.savefig('decision_tree_toxicity.png', dpi=600, bbox_inches='tight', 
            facecolor='white', edgecolor='none')
plt.savefig('decision_tree_toxicity.pdf', bbox_inches='tight', 
            facecolor='white', edgecolor='none')  # Vektör format için
plt.show()
################################ Exract threshold value
def extract_thresholds(dt, feature_names):
    tree = dt.tree_
    feature = tree.feature
    threshold = tree.threshold
    
    thresholds_dict = {}
    
    for i in range(len(threshold)):
        if feature[i] != -2:  # leaf node değilse
            feat_idx = feature[i]
            feat_name = feature_names[feat_idx]
            
            if feat_name not in thresholds_dict:
                thresholds_dict[feat_name] = []
            thresholds_dict[feat_name].append(threshold[i])
    
    return thresholds_dict

thresholds = extract_thresholds(best_dt, params)
print("\nCritical Thresholds:")
for feat, thresh_list in thresholds.items():
    unique_thresholds = np.unique(np.round(thresh_list, 4))
    print(f"{feat}: {unique_thresholds}")
